# Supplementary material for: The demand for online grocery shopping: COVID-induced changes in grocery shopping behavior of Canadian consumers
Source: PLoS One. 2024 Feb 8;19(2):e0295538. doi: 10.1371/journal.pone.0295538 (PMC10852330; doi:10.1371/journal.pone.0295538)
Supplement: S2 File — (XLSX) [file pone.0295538.s002.xlsx]

## Sheet: Final survey_ COVID and online 
											Province of residence																			Perceived disadvantages			Perceived advantages
Y1	Y2	D_worrier	D_Individualist	D_Rationalist	D_Activist	Perceived susceptability (high)	Perceived susceptability (somewhat high)	Perceived severity (high)	Perceived severity (very high)	COVID_close contacts	D_BC	D_AB	D_SK	D_MB	D_ON	D_QB	Age	D_female	Education	Children_ages 6-11	Children_under 6	Income	Change in income (reduction)	Change in income (increase)	Prior frequency of store visits	Shopping venue	Grocery_importance	Prior online	Past experience	Over-spending	More costly	Quality of fresh produce	Time savings	Economical	Greater product variety	Ease of use	Pleasure	Benefits
Equals 1 for first-time online buyers and on-going buyers who increased their purchases (new demand for on-line grocery purchases)	Continuance	Equals 1 if an individual is a WORRIER by type	Equals 1 if an individual is a INDIVID by type	Equals 1 if an individual is a RATIONALIST by type	Equals 1 if an individual is a ACTIVIST by type	At the on-set of the COVID-19 pandemic (March 2020), how strong were your fears of catching the virus? Equals 1 if strong (1)	At the on-set of the COVID-19 pandemic (March 2020), how strong were your fears of catching the virus? Equals 1 if somewhat strong (2)	At the on-set of the COVID-19 pandemic (March 2020), how concerned were you about your health if you contracted the virus? Equals 1 if an individual was very concerned	At the on-set of the COVID-19 pandemic (March 2020), how concerned were you about your health if you contracted the virus? Equals 1 if an indivual was somewhat concerned	Equals 1 if close contact had serious complications (1)	is 1 if BC						Your age:	Equals 1 if female (1)	What is your highest level of education?	Equals 1 if the household had children 6 to 11 years of age	Equals 1 if the household had children under the age of 6	Annual household (combined) income:	Equals 1 if the household experienced significant or slight reduction in income	Equals 1 if the household experienced an increase in income	BEFORE the COVID-19 pandemic, how often did you do in-store grocery shopping?	A dummy variable that equals one if the respondent reported that they shopped at large supermarkets always or almost always prior to the pandemic.	The share of grocery-store based meals in total meals	Before COVID, according to your estimate, what percent of your total grocery purchases were done in-store versus online?	Dummy variable that equals 1 if the respondent indicated that their online grocery shopping experience has been positive and 0 if negative or neutral.	To what extent do you agree with the following statements? - With on-line grocery shopping it is much easier to lose control of how much is spent on food	To what extent do you agree with the following statements? - On-line grocery shopping is much more expensive due to additional costs and delivery fees	To what extent do you agree with the following statements? - Buying fresh produce on-line is a challenge, so I will always go to the store for perishable items in between my on-line orders	To what extent do you agree with the following statements? - On-line grocery shopping saves lots of time	To what extent do you agree with the following statements? - On-line grocery shopping is more "economical" as it helps me stick to my grocery list and get good deals	To what extent do you agree with the following statements? - On-line shopping offers a greater product variety than what's available in stores	To what extent do you agree with the following statements? - On-line grocery shopping is easier than in-store	To what extent do you agree with the following statements? - I view on-line grocery shopping as a pleasure rather than a chore	To what extent do you agree with the following statements? - While I started online grocery shopping as a social distancing measure during COVID, I can now see lots of other benefits of shopping online
1	1	1	0	0	0	0	0	0	0	1	0	0	0	0	1	0	35	1	4	0	0	2	1	0	5	1	100	0	0	3	4	3	1	3	3	3	2	2
0	0	0	0	1	0	0	0	0	0	0	1	0	0	0	0	0	36	0	5	0	0	4	0	0	5	1	100	0	0
0	0	0	1	0	0	0	0	0	0	0	0	0	0	0	0	0	56	0	3	0	0	3	0	1	4	1	70	0	0
0	0	0	1	0	0	0	1	0	0	0	0	0	0	0	0	0	25	1	2	0	0	1	0	0	4	1	80	0	0
0	0	0	0	1	0	0	1	0	0	0	1	0	0	0	0	0	27	1	1	0	0	1	0	0	5	1	28	0	0
1	1	1	0	0	0	0	1	0	0	0	0	0	0	0	1	0	20	0	4	0	0	3	0	0	5	1	100	50	1	4	4	1	1	5	3	1	2	5
0	0	0	0	0	0	0	1	0	0	0	0	0	0	0	0	0	57	0	3	0	1	4	0	0	4	1	90	0	0
0	0	0	0	0	1	1	0	1	0	0	0	0	0	0	1	0	47	1	3	0	0	2	0	0	4	1	90	0	0
0	0	0	0	1	0	0	0	0	0	1	0	0	0	0	1	0	27	0	5	0	0	6	0	1	4	1	30	0	0
1	1	0	0	0	1	0	1	0	0	0	0	0	0	0	1	0	42	0	6	1	0	4	0	0	4	1	50	0	1	1	2	2	1	2	2	2	2	2
0	0	0	1	0	0	0	0	0	0	0	0	0	0	0	1	0	20	0	2	0	0	4	1	0	3	1	75	15	1	2	2	2	2	2	1	2	2	1
0	0	0	0	1	0	0	1	0	0	0	0	0	0	0	1	0	73	0	4	0	0	4	0	0	5	1	100	0	0
0	0	1	0	0	0	0	1	0	0	0	0	0	0	0	1	0	23	1	2	0	0	6	0	0	4	1	90	0	0
0	0	0	0	0	1	0	0	0	0	0	0	0	0	0	0	0	73	0	3	0	0	2	0	0	4	0	100	0	0
0	0	0	0	1	0	0	0	0	0	0	0	0	0	0	1	0	48	1	2	0	0	2	0	0	4	1	100	0	0
1	0	0	0	0	1	0	1	0	0	0	0	0	0	0	1	0	90	1	3	0	0	2	0	0	3	1	100	0	0	3	1	1	3	4	3	4	5	3
0	0	1	0	0	0	0	0	0	0	1	0	0	0	0	0	1	20	1	2	0	0	4	0	0	6	1	70	0	0	1	1	1	1	1	1	1	1	1
0	0	1	0	0	0	0	1	1	0	0	0	0	0	0	1	0	22	0	2	0	0	2	0	1	4	1	80	0	0
1	1	1	0	0	0	0	1	1	0	0	0	0	0	0	0	0	43	1	3	1	0	3	0	0	4	1	80	0	0	2	1	2	1	4	5	1	2	1
1	0	1	0	0	0	1	0	1	0	1	0	0	0	0	1	0	49	1	3	1	0	3	1	0	4	1	75	0	0	3	3	3	2	2	2	2	3	2
0	0	0	1	0	0	0	0	0	0	0	0	0	0	0	1	0	29	1	2	1	0	4	0	1	4	1	80	0	0
0	0	0	0	0	1	0	1	1	0	0	0	0	1	0	0	0	25	1	3	0	0	5	1	0	4	1	100	0	0
1	1	0	1	0	0	0	1	0	0	0	0	0	0	0	1	0	37	1	4	1	0	3	0	0	4	1	90	0	1	3	3	3	3	3	3	3	3	3
1	1	0	1	0	0	0	1	0	0	1	0	0	0	0	1	0	41	0	3	0	0	3	1	0	5	1	30	0	1	2	2	2	1	3	3	3	2	1
0	0	1	0	0	0	1	0	0	0	0	0	0	0	0	1	0	67	0	1	0	0	2	0	0	2	1	100	100	1	5	5	5	1	1	3	1	1	5
0	0	1	0	0	0	0	0	0	0	0	0	0	0	0	1	0	60	1	2	0	0	3	0	0	5	0	75	20	1	3	2	1	2	3	2	3	3	3
1	1	0	1	0	0	0	0	0	0	1	0	0	0	0	1	0	31	0	3	0	1	5	0	1	4	1	25	0	1	2	4	2	1	4	2	2	3	2
1	1	1	0	0	0	0	1	0	0	1	0	0	0	0	1	0	28	0	5	0	0	4	0	1	4	1	100	0	0	3	4	2	4	3	2	2	2	3
1	1	0	0	0	1	0	1	0	0	1	0	0	0	0	1	0	47	1	3	0	0	5	0	0	4	1	85	0	1	3	3	2	1	2	2	2	2	2
0	0	0	0	0	1	0	0	0	0	0	0	0	0	0	0	0	22	0	4	0	1	6	0	0	5	1	70	43	1	5	2	3	1	4	1	1	2	3
0	0	1	0	0	0	1	0	1	0	0	0	0	0	0	0	1	61	1	3	0	0	6	0	0	4	1	100	0	0
0	0	0	0	0	1	0	1	0	0	0	0	0	0	0	1	0	66	0	6	0	0	6	0	0	4	1	95	0	0
1	0	1	0	0	0	0	1	1	0	1	0	0	0	0	1	0	19	0	2	0	0	4	0	0	5	0	70	30	0	5	1	1	1	4	2	3	4	4
0	0	0	0	1	0	0	0	0	0	0	0	0	0	0	1	0	29	1	2	0	0	2	0	0	4	1	100	0	0
0	0	0	0	0	1	1	0	0	0	1	1	0	0	0	0	0	30	1	5	1	1	6	0	0	4	1	70	0	0
0	0	0	1	0	0	0	1	1	0	0	0	0	0	0	1	0	77	0	5	0	0	2	0	0	5	0	70	0	0
0	0	0	0	0	1	1	0	1	0	0	1	0	0	0	0	0	44	1	3	0	0	6	1	0	5	1	95	0	0
0	0	0	0	0	0	1	0	1	0	0	0	0	0	0	0	0	25	0	3	0	0	3	1	0	5	1	40	20	1	1	2	1	3	4	1	4	4	5
1	1	0	1	0	0	0	1	1	0	1	0	0	0	0	1	0	32	0	3	0	0	3	0	1	4	1	60	0	1	5	2	1	2	2	5	2	1	1
0	0	0	1	0	0	0	1	0	0	0	0	0	0	0	1	0	36	0	2	0	0	6	0	1	6	1	10	0	0	2	3	3	3	2	5	3	2	3
0	0	1	0	0	0	1	0	1	0	0	1	0	0	0	0	0	64	1	2	0	0	2	1	0	4	1	94	0	0
0	0	0	0	0	1	0	0	0	0	0	0	0	0	0	1	0	42	0	5	0	0	5	0	0	4	1	70	0	0
1	1	0	0	0	1	0	1	1	0	0	0	0	0	1	0	0	55	1	4	0	0	4	0	0	4	1	90	0	1	2	4	3	1	2	4	1	2	1
1	1	1	0	0	0	0	1	0	0	0	0	0	0	0	0	1	41	1	6	0	0	3	0	0	5	1	100	10	1	4	3	3	1	2	2	2	2	3
0	0	0	0	0	0	0	0	0	0	1	0	0	0	0	0	1	20	0	5	0	0	1	0	1	4	1	85	25	1	2	4	4	1	4	4	1	1	4
0	0	0	0	0	1	0	0	0	0	0	0	0	0	0	0	0	80	0	2	0	0	2	0	0	4	1	100	0	0
0	0	0	0	0	1	1	0	0	0	0	0	0	0	0	1	0	33	1	4	0	0	5	1	0	4	0	20	50	1	2	2	3	2	3	2	3	3	3
0	0	0	1	0	0	0	1	0	0	0	0	0	0	0	0	1	32	1	2	0	0	1	1	0	4	1	100	100	0	2	2	2	4	2	3	2	1	2
0	0	0	1	0	0	0	1	0	0	0	0	0	0	0	1	0	36	0	4	0	0	5	1	0	4	1	25	50	1	2	4	3	3	2	4	2	3	4
1	1	0	0	0	0	0	1	0	0	0	0	0	0	0	1	0	35	0	6	0	1	6	1	0	5	1	51	0	0	3	3	3	3	3	3	3	3	3
0	0	1	0	0	0	1	0	1	0	0	0	0	0	0	1	0	47	1	5	0	0	6	0	1	5	1	70	0	0
1	1	1	0	0	0	1	0	0	0	0	0	0	0	0	0	1	25	1	6	0	0	4	0	0	4	0	20	0	0	2	1	2	4	2	3	1	1	3
1	1	0	0	0	0	0	0	0	0	0	0	0	0	0	0	1	23	0	6	0	0	4	0	0	6	1	14	80	1	2	1	2	2	3	3	2	3	2
0	0	0	0	0	1	0	1	0	0	0	0	0	0	0	0	0	56	0	5	0	0	4	1	0	5	1	95	0	0
1	1	0	0	0	1	0	1	0	0	0	0	0	0	0	1	0	47	1	5	1	0	6	0	0	5	1	60	0	1	3	3	1	2	3	3	3	3	3
1	1	0	1	0	0	0	1	0	0	1	0	1	0	0	0	0	28	0	5	0	0	3	0	0	5	1	60	0	1	4	2	2	2	2	4	1	2	1
0	0	0	0	0	0	0	0	0	0	0	0	1	0	0	0	0	69	1	3	0	0	2	0	0	4	1	80	0	0
1	1	0	1	0	0	0	0	0	0	1	0	0	0	0	1	0	51	1	5	0	0	3	1	0	4	0	85	0	0	2	1	2	2	3	3	2	2	2
0	0	0	1	0	0	0	0	0	0	0	1	0	0	0	0	0	59	1	2	0	0	5	0	0	5	1	100	0	0
1	1	0	1	0	0	0	0	0	0	0	0	0	0	0	1	0	24	0	3	0	1	2	0	0	4	1	75	50	1	2	3	5	1	1	5	1	1	3
0	0	0	0	1	0	0	1	0	0	0	0	0	0	0	0	1	67	1	5	0	0	4	0	0	5	1	90	0	0
0	0	1	0	0	0	1	0	0	0	1	0	0	0	0	0	1	57	1	2	0	0	4	1	0	3	0	70	0	0
1	0	0	1	0	0	0	1	0	0	0	0	0	0	0	1	0	69	0	6	0	0	6	1	0	5	0	85	0	0	2	2	2	3	4	4	4	3	3
1	1	1	0	0	0	1	0	1	0	0	0	0	0	0	0	1	54	0	2	0	0	4	1	0	4	0	60	0	0	2	1	3	3	2	3	4	2	3
0	0	0	0	0	1	0	1	0	0	0	0	0	0	0	1	0	79	0	2	0	0	5	0	0	3	1	100	0	0
1	1	0	0	0	1	1	0	1	0	0	0	0	0	1	0	0	21	1	2	0	0	1	1	0	3	1	90	0	1	4	3	1	1	2	3	2	3	2
1	1	0	1	0	0	0	1	0	0	1	1	0	0	0	0	0	27	0	3	0	0	4	1	0	5	1	80	0	1	3	3	2	2	2	3	3	2	2
0	0	0	0	1	0	0	0	0	0	0	0	0	0	0	1	0	67	0	3	0	0	2	0	0	3	1	90	10	1	5	4	1	1	3	3	2	2	2
1	0	0	1	0	0	0	0	0	0	0	0	0	0	0	1	0	54	1	3	0	0	1	0	0	4	1	79	0	0	2	2	3	3	4	3	2	4	3
1	0	0	0	0	0	0	0	0	0	0	0	0	0	0	0	1	37	0	1	0	0	2	1	0	5	1	90	0	0	1	1	1	1	5	4	5	2	3
1	0	0	1	0	0	0	0	0	0	0	0	0	0	0	0	0	54	0	3	0	0	5	1	0	4	1	70	0	0	2	2	3	2	3	3	2	2	2
0	0	0	0	1	0	0	0	0	0	0	0	0	0	0	0	1	54	0	3	0	0	2	0	0	4	1	90	0	0
0	0	0	0	1	0	0	0	0	0	0	0	0	0	1	0	0	32	1	5	0	0	3	0	0	4	1	80	0	0
0	0	0	0	0	0	0	0	0	0	0	0	0	0	0	1	0	43	0	2	1	0	3	1	0	3	1	96	1	0	3	3	3	3	3	3	3	3	3
0	0	0	0	0	1	0	1	0	0	0	0	0	0	0	0	1	34	1	5	1	1	3	0	0	4	1	80	0	0
1	1	1	0	0	0	1	0	1	0	0	0	0	0	0	1	0	31	0	3	0	1	3	1	0	5	1	72	20	1	2	3	2	2	1	1	2	1	1
0	0	1	0	0	0	0	1	1	0	0	0	0	0	0	1	0	71	0	6	0	0	2	0	0	4	1	100	0	0
1	1	0	1	0	0	0	0	0	0	0	0	0	0	0	1	0	65	0	5	0	0	6	1	0	5	1	30	0	0	2	3	2	2	4	4	2	3	2
0	0	0	1	0	0	0	1	0	0	0	0	0	0	0	0	1	68	0	4	0	0	4	0	0	4	1	65	0	0
0	0	0	1	0	0	0	0	0	0	0	0	0	0	0	0	0	51	0	3	0	1	4	0	1	4	0	60	0	0
0	0	0	0	1	0	0	0	0	0	1	0	0	0	0	0	0	45	0	5	1	0	5	1	0	5	1	92	0	0
0	0	0	0	1	0	0	0	0	0	0	0	1	0	0	0	0	38	1	3	0	0	6	0	0	4	1	50	0	0
1	1	1	0	0	0	0	1	1	0	1	0	0	0	0	0	0	31	1	2	1	0	4	1	0	4	1	75	0	1	1	5	2	1	3	5	5	1	2
0	0	1	0	0	0	1	0	1	0	1	0	0	1	0	0	0	73	0	5	0	0	2	0	0	5	0	100	0	0
1	0	1	0	0	0	0	1	1	0	0	0	0	0	0	0	0	55	1	6	0	0	6	0	0	4	0	99	0	1	3	1	4	2	3	4	3	3	2
0	0	0	0	1	0	0	0	0	0	0	0	0	0	0	0	1	59	1	3	0	0	6	0	0	5	1	85	0	0
0	0	0	0	0	1	0	0	1	0	0	0	0	0	0	0	0	57	0	3	0	0	5	0	0	3	1	100	0	0
0	0	0	0	1	0	0	0	0	0	0	0	0	1	0	0	0	29	0	2	0	0	3	0	0	4	1	100	0	0
1	0	1	0	0	0	0	1	1	0	0	0	0	0	0	0	0	24	1	5	0	0	3	0	0	4	1	96	0	0	3	4	3	2	2	3	3	3	3
0	0	0	0	1	0	0	1	1	0	0	0	0	1	0	0	0	52	0	5	0	0	6	0	1	5	1	70	0	0
0	0	1	0	0	0	1	0	1	0	0	0	0	0	0	0	0	64	0	3	0	0	1	0	0	4	1	80	0	0
0	0	1	0	0	0	0	1	1	0	0	0	0	0	0	0	0	50	0	3	0	0	4	0	0	4	1	95	0	0
0	0	0	0	0	1	1	0	1	0	1	0	0	0	0	0	0	25	1	2	0	0	2	1	0	4	1	80	0	0
1	0	0	0	0	1	0	1	0	0	1	0	0	0	0	0	0	49	0	3	0	0	3	0	0	2	1	90	0	1	4	2	3	3	3	4	4	4	3
0	0	0	1	0	0	0	1	1	0	0	0	0	1	0	0	0	22	1	3	0	0	1	0	0	2	1	50	0	0	3	3	3	3	3	3	3	3	3
0	0	0	0	1	0	0	0	0	0	1	0	0	1	0	0	0	20	0	3	0	0	2	1	0	6	1	80	0	0
0	0	0	0	0	1	0	1	0	0	0	0	0	1	0	0	0	73	0	1	0	0	6	0	0	4	1	100	0	0
0	0	0	0	0	1	0	0	0	0	0	0	0	1	0	0	0	61	0	2	0	0	5	0	0	4	1	85	0	0
0	0	1	0	0	0	1	0	1	0	0	0	0	0	0	0	1	59	1	3	0	0	4	1	0	5	1	90	0	0
0	0	1	0	0	0	1	0	1	0	0	0	0	0	0	0	0	80	0	2	0	0	3	0	0	4	1	100	0	0
0	0	0	0	1	0	0	1	0	0	1	0	0	0	0	0	0	29	0	5	0	0	2	0	0	3	1	50	20	1	4	4	4	1	1	1	1	2	1
1	1	1	0	0	0	1	0	1	0	0	0	0	1	0	0	0	39	1	4	0	0	4	0	0	4	1	100	0	0	2	2	2	2	2	2	2	2	2
0	0	1	0	0	0	0	1	1	0	0	0	0	1	0	0	0	50	0	4	0	0	5	0	0	5	0	100	0	0
0	0	0	0	1	0	0	0	0	0	0	0	0	0	0	0	0	40	0	2	0	0	6	0	0	4	0	70	0	0
0	0	0	0	0	1	0	0	0	0	0	0	0	0	0	0	0	64	1	6	0	0	5	0	0	5	0	85	0	0
1	1	0	0	0	1	1	0	1	0	0	0	0	0	0	0	0	50	1	5	0	0	6	0	0	5	1	95	0	1	4	4	5	1	2	4	2	3	1
0	0	1	0	0	0	0	1	1	0	0	0	0	0	0	0	0	70	1	3	0	0	3	0	0	4	1	98	0	0
1	1	1	0	0	0	0	1	1	0	0	0	0	0	0	0	0	49	1	1	1	1	1	0	0	4	1	100	0	1	5	3	1	1	3	1	1	1	1
0	0	0	1	0	0	0	0	0	0	0	0	0	0	0	0	0	36	0	3	0	0	3	0	0	3	1	60	5	0	3	2	3	1	3	3	1	5	3
1	1	0	0	0	1	0	1	0	0	0	0	0	0	0	0	0	45	0	6	1	0	5	0	0	5	1	70	0	0	3	3	3	3	3	3	2	3	3
0	0	0	0	0	1	0	1	1	0	0	0	0	1	0	0	0	55	0	6	0	0	6	0	0	4	0	95	0	0
1	1	1	0	0	0	1	0	1	0	0	0	0	0	0	1	0	26	1	5	0	1	6	1	0	5	1	80	0	1	1	2	2	1	1	1	2	2	2
0	0	1	0	0	0	1	0	1	0	1	0	0	1	0	0	0	45	0	5	0	0	5	1	0	4	1	100	0	0	2	3	2	2	2	2	2	2	3
0	0	1	0	0	0	1	0	1	0	0	0	0	0	0	0	0	60	0	3	0	0	4	0	0	4	1	70	0	0
0	0	0	0	0	1	0	1	1	0	0	0	0	0	0	0	0	65	0	3	0	0	6	0	0	5	1	90	0	0
0	0	0	0	0	0	0	1	0	0	0	0	0	0	0	0	0	51	1	2	0	0	2	1	0	3	1	75	0	0
1	1	0	0	0	1	1	0	1	0	0	0	0	1	0	0	0	64	1	1	0	0	2	1	0	5	1	75	0	1	5	4	4	1	3	4	1	2	1
0	0	0	1	0	0	1	0	1	0	0	0	0	1	0	0	0	71	0	2	0	0	5	1	0	4	1	90	10	1	2	3	1	2	3	2	2	2	2
0	0	0	1	0	0	0	1	0	0	0	0	0	1	0	0	0	74	0	6	0	0	5	0	0	4	1	80	0	0
0	0	0	1	0	0	0	0	0	0	0	0	0	0	0	0	0	62	1	3	0	0	6	0	0	4	1	92	0	0
1	0	0	0	1	0	0	0	0	0	0	0	0	0	0	0	0	23	1	3	0	0	4	1	0	5	1	80	0	1	2	4	4	2	2	2	2	2	2
0	0	1	0	0	0	0	0	1	0	0	0	0	0	0	0	0	48	1	3	0	0	3	0	0	5	1	90	0	0
1	1	1	0	0	0	0	1	1	0	0	0	0	0	0	0	0	58	1	3	0	0	2	1	0	4	1	100	0	1	4	2	3	2	2	3	2	3	1
0	0	0	0	0	1	0	1	0	0	0	0	0	0	0	0	0	57	1	6	0	0	6	0	0	3	1	100	0	0
0	0	0	0	1	0	0	0	0	0	0	0	0	0	0	0	0	28	0	2	0	0	1	0	0	6	0	95	0	0
0	0	0	1	0	0	0	1	1	0	0	0	0	0	0	0	0	81	0	3	0	0	2	1	0	4	1	90	0	0
1	1	1	0	0	0	1	0	1	0	1	0	0	0	0	0	0	23	0	4	0	1	2	1	0	3	0	50	100	0	3	3	3	3	3	3	3	3	3
1	0	0	0	0	1	1	0	1	0	0	0	0	1	0	0	0	39	1	3	0	0	6	0	0	5	1	70	20	1	4	4	4	2	1	4	2	2	2
0	0	0	0	0	1	1	0	1	0	0	0	0	1	0	0	0	59	1	2	0	0	4	0	0	5	1	80	0	0
0	0	0	0	1	0	0	1	0	0	0	0	0	1	0	0	0	68	0	3	0	0	4	1	0	5	1	90	0	0
0	0	0	0	1	0	0	0	0	0	0	0	0	0	0	0	0	32	1	3	0	0	1	0	1	4	1	98	0	0
1	1	0	0	0	1	0	1	0	0	1	0	0	0	0	0	0	36	0	6	0	1	6	1	0	5	0	100	10	0	2	2	2	2	3	3	3	3	3
1	0	0	1	0	0	1	0	1	0	0	0	0	0	0	0	0	40	0	5	1	0	3	0	0	5	1	0	0	0	3	2	3	2	3	3	3	3	3
0	0	0	0	0	1	0	1	0	0	0	0	0	0	0	0	0	45	1	4	0	0	6	0	0	3	1	100	0	0
1	1	1	0	0	0	1	0	1	0	1	0	0	1	0	0	0	36	0	5	1	1	3	1	0	5	1	30	60	1	2	2	3	2	2	2	2	2	2
0	0	0	0	0	0	0	1	0	0	0	0	0	0	0	0	0	50	1	4	0	0	6	0	0	4	1	90	0	0
0	0	0	0	1	0	0	0	0	0	0	0	0	0	0	0	0	58	0	5	0	0	6	1	0	4	1	90	0	0
0	0	0	0	0	0	1	0	1	0	0	0	0	1	0	0	0	46	1	2	0	0	1	0	0	4	1	100	0	0
0	0	1	0	0	0	1	0	1	0	0	0	0	0	0	0	0	71	0	2	0	0	3	0	0	5	1	88	0	0
1	1	1	0	0	0	0	1	0	0	0	0	0	0	0	0	0	29	1	3	0	0	1	1	0	5	1	86	10	1	3	3	1	2	2	2	2	2	2
1	1	0	0	1	0	1	0	1	0	0	0	0	0	0	0	0	33	0	2	0	0	4	1	0	5	1	40	0	1	2	3	3	2	3	2	2	3	2
1	1	1	0	0	0	1	0	1	0	0	0	0	0	0	0	0	54	0	4	0	0	1	0	0	5	1	80	0	1	5	5	1	1	1	2	1	2	1
0	0	0	0	0	1	0	0	0	0	0	0	0	1	0	0	0	70	0	5	0	0	3	1	0	3	1	98	0	0
0	0	0	0	0	0	0	0	0	0	0	0	0	0	0	0	0	44	0	2	0	0	2	0	0	4	1	100	0	0
1	1	1	0	0	0	0	1	0	0	1	0	0	0	0	0	0	73	1	3	0	0	2	0	0	5	1	75	0	1	3	2	4	2	4	2	2	1	1
0	0	0	0	0	1	0	1	1	0	0	0	0	0	0	0	0	64	0	5	0	0	3	0	0	4	1	70	0	0
1	1	1	0	0	0	1	0	0	0	1	0	0	0	0	0	1	28	1	5	1	1	4	1	0	4	1	65	0	0	3	3	2	2	5	1	2	3	5
0	0	0	1	0	0	0	0	0	0	1	0	0	1	0	0	0	49	0	2	1	1	5	0	0	5	1	80	0	0
1	1	0	0	0	1	1	0	1	0	1	0	0	0	0	0	0	44	1	5	0	0	6	1	0	4	1	70	0	0	4	2	2	3	3	4	2	3	2
0	0	0	0	1	0	0	0	0	0	0	0	0	0	0	0	0	64	1	3	0	0	4	0	0	4	1	94	0	0
0	0	0	0	0	0	0	0	0	0	0	0	0	0	0	0	0	36	0	3	0	0	3	0	0	3	1	70	5	0	3	3	1	2	4	3	3	5	5
0	0	0	0	0	1	1	0	1	0	0	0	0	0	0	0	0	60	1	2	0	0	5	0	0	4	1	0	0	0
1	1	0	0	0	0	0	0	0	0	0	0	0	0	0	0	0	32	1	2	0	1	2	1	0	6	1	75	0	1	1	1	1	1	1	1	1	1	1
0	0	0	0	0	1	0	1	1	0	0	0	0	1	0	0	0	79	1	5	0	0	4	1	0	3	0	90	0	0
0	0	0	1	0	0	0	1	0	0	0	0	0	1	0	0	0	54	1	2	0	0	4	1	0	4	1	100	0	0
1	1	0	0	0	1	0	0	1	0	0	0	0	0	0	1	0	30	1	6	1	0	5	0	1	4	0	70	0	1	2	2	2	3	2	3	2	2	2
0	0	0	0	0	1	0	1	0	0	1	0	0	0	0	0	0	23	1	3	0	0	3	0	0	4	1	90	0	0
0	0	0	1	0	0	0	1	0	0	0	0	0	0	0	0	0	52	1	2	0	0	6	0	0	4	1	80	0	0
0	0	0	0	0	0	0	0	0	0	0	0	0	0	0	0	0	43	0	4	0	0	6	0	0	4	1	90	30	1	3	3	3	3	3	3	3	3	3
0	0	0	0	0	1	0	1	1	0	0	0	0	1	0	0	0	50	1	3	0	0	5	1	0	5	1	95	0	0
1	1	1	0	0	0	0	0	0	0	0	0	0	0	0	0	0	33	1	3	0	0	2	1	0	5	0	50	0	1	2	2	3	2	2	2	2	3	2
0	0	0	0	1	0	0	1	0	0	1	0	0	1	0	0	0	42	1	5	0	1	1	1	0	4	1	95	0	0
0	0	0	0	1	0	0	0	0	0	0	0	0	0	0	0	0	43	1	5	0	0	5	1	0	5	1	85	0	0
1	0	1	0	0	0	1	0	1	0	0	0	0	0	0	0	0	44	0	3	0	1	4	0	0	5	1	80	0	1	3	3	2	1	4	4	4	3	3
1	0	1	0	0	0	0	1	1	0	0	0	0	0	0	0	0	32	1	3	1	0	2	0	0	3	1	80	0	1	3	4	3	2	2	2	3	4	2
0	0	0	0	0	1	0	0	0	0	1	0	0	1	0	0	0	67	0	3	0	0	4	0	0	5	1	80	0	0
1	1	0	0	0	1	0	0	0	0	0	0	0	0	0	0	0	29	1	2	1	0	4	1	0	5	1	50	50	1	1	1	1	3	3	3	1	4	1
0	0	0	0	1	0	0	0	0	0	0	0	0	0	0	0	0	54	0	3	0	0	6	0	0	4	1	90	0	0
0	0	0	0	0	1	0	1	1	0	1	0	0	0	0	0	0	61	0	2	0	0	1	0	0	4	1	75	0	0
1	0	0	1	0	0	0	1	1	0	0	0	0	1	0	0	0	66	0	4	0	0	4	1	0	4	1	85	0	0	3	2	3	2	3	3	3	4	4
0	0	0	0	1	0	0	0	0	0	0	0	0	0	0	0	0	22	1	2	0	0	2	1	0	3	1	50	0	0
1	1	1	0	0	0	1	0	1	0	0	0	0	0	0	0	0	48	1	4	0	0	6	1	0	5	1	80	0	1	3	3	4	1	3	2	1	2	1
0	0	0	0	0	1	0	1	0	0	0	0	0	0	0	0	0	56	1	3	0	0	2	1	0	3	0	90	0	0
0	0	1	0	0	0	1	0	1	0	0	0	0	1	0	0	0	27	0	3	0	0	3	0	0	4	1	90	0	0
0	0	0	0	1	0	0	0	0	0	0	0	0	0	0	0	0	59	0	5	0	0	6	0	0	5	1	85	0	0
1	0	0	0	0	1	0	1	0	0	0	0	0	0	0	0	0	63	1	4	0	0	6	0	0	5	1	85	0	1	2	2	2	1	3	5	3	4	3
0	0	0	0	0	1	0	1	0	0	1	0	0	0	0	0	0	67	1	3	0	0	4	0	0	5	1	88	0	0
1	1	0	0	0	1	0	1	0	0	0	0	0	0	0	0	0	47	1	3	1	0	2	1	0	4	1	80	0	1	3	4	4	1	2	4	2	2	1
0	0	0	0	0	1	0	0	0	0	1	0	0	1	0	0	0	18	1	2	1	0	1	1	0	2	1	90	0	0
0	0	1	0	0	0	1	0	1	0	0	0	0	1	0	0	0	39	1	3	0	0	1	0	0	3	0	100	0	0
0	0	0	0	1	0	0	0	0	0	0	0	0	0	0	0	0	49	1	5	0	0	5	1	0	4	1	90	0	0
0	0	0	0	0	1	0	1	1	0	0	0	0	0	0	0	0	60	1	2	0	0	2	1	0	5	1	100	0	0
1	0	0	0	0	1	0	1	0	0	0	0	0	0	0	0	0	27	1	5	0	0	6	1	0	4	1	55	0	0	4	2	2	4	3	4	4	3	3
0	0	1	0	0	0	0	1	0	0	0	0	0	0	0	0	0	67	0	3	0	0	5	0	0	5	1	100	0	0
0	0	1	0	0	0	0	1	0	0	0	0	0	0	0	0	0	71	0	4	0	0	3	0	0	4	1	100	0	0
1	1	0	0	0	1	0	1	0	0	0	0	0	0	0	0	0	29	1	3	1	0	3	1	0	5	0	65	0	1	2	3	3	2	2	3	3	2	3
1	1	0	0	0	1	0	1	1	0	0	0	0	1	0	0	0	60	0	2	0	0	6	1	0	5	1	80	0	0	4	2	1	2	3	3	3	3	2
0	0	1	0	0	0	1	0	1	0	0	0	0	0	0	0	0	68	1	1	0	0	1	0	0	4	0	100	0	0
0	0	0	0	1	0	0	0	0	0	1	0	0	1	0	0	0	61	1	2	0	0	2	1	0	3	1	80	0	0
1	1	0	0	1	0	1	0	1	0	0	0	0	0	0	0	0	44	0	3	0	0	2	0	0	4	1	70	80	1	4	4	4	2	2	3	2	3	3
1	0	0	0	0	1	0	1	1	0	0	0	0	1	0	0	0	68	0	2	0	0	2	0	0	5	1	80	0	1	1	1	3	3	5	5	2	3	4
0	0	0	1	0	0	0	1	0	0	0	0	0	1	0	0	0	29	1	5	0	0	3	1	0	5	1	90	0	0
0	0	0	0	1	0	1	0	1	0	0	0	0	0	0	0	0	48	1	3	0	0	4	0	0	4	1	90	0	0
0	0	1	0	0	0	1	0	1	0	0	0	0	1	0	0	0	62	1	3	0	1	6	0	0	4	1	75	0	0
1	1	0	0	0	1	1	0	1	0	1	0	0	1	0	0	0	42	1	6	0	0	6	0	1	5	1	90	0	0	3	1	5	1	5	5	1	1	1
1	1	0	0	0	1	1	0	0	0	0	0	0	1	0	0	0	69	1	2	0	0	2	1	0	5	1	80	0	1	1	1	1	2	3	3	3	3	3
0	0	1	0	0	0	1	0	1	0	0	0	0	1	0	0	0	67	0	4	0	0	3	1	0	6	1	20	0	0
0	0	1	0	0	0	0	1	0	0	0	0	0	1	0	0	0	74	0	1	0	0	4	0	0	4	1	90	0	0
1	1	0	0	0	1	0	1	0	0	0	0	0	0	0	0	0	27	1	2	0	0	3	1	0	4	1	65	0	0	2	3	2	2	3	3	4	3	3
0	0	1	0	0	0	1	0	1	0	0	0	0	1	0	0	0	80	1	2	0	0	3	0	0	4	1	90	0	0
1	1	0	0	0	1	0	1	1	0	0	0	0	0	0	0	0	26	1	3	0	1	3	1	0	5	1	82	25	1	2	3	1	2	2	4	3	2	2
1	1	0	0	0	1	1	0	0	0	1	0	0	0	0	0	0	57	1	6	0	0	6	0	1	4	0	90	0	1	4	4	2	2	2	2	3	2	2
0	0	0	0	0	1	1	0	0	0	0	0	0	0	0	0	0	60	1	3	0	0	2	0	0	5	1	93	0	0
1	1	0	0	0	1	1	0	1	0	1	0	0	1	0	0	0	31	1	5	0	0	4	0	0	4	1	94	15	1	4	1	4	3	1	3	1	3	3
1	1	0	0	0	1	0	0	0	0	0	0	0	0	1	0	0	39	0	1	0	1	4	1	0	4	1	90	0	0	4	3	3	2	2	4	3	3	2
0	0	0	1	0	0	0	1	0	0	0	0	0	1	0	0	0	56	1	2	0	0	4	1	0	4	1	90	0	0
1	1	0	0	0	0	0	1	0	0	0	0	0	0	1	0	0	49	1	3	0	0	4	1	0	4	1	55	25	1	5	5	4	1	1	3	2	3	2
0	0	1	0	0	0	1	0	1	0	0	0	0	1	0	0	0	61	0	3	0	0	2	0	0	5	1	90	0	0
0	0	0	0	0	1	1	0	1	0	0	0	0	1	0	0	0	83	0	2	0	0	2	0	0	4	1	80	0	0
0	0	1	0	0	0	1	0	1	0	0	0	0	0	0	0	0	75	1	4	0	0	2	0	0	3	1	95	0	0
0	0	0	0	0	1	0	1	0	0	0	0	0	1	0	0	0	22	1	3	0	0	6	0	0	5	1	65	0	0
1	1	1	0	0	0	1	0	0	0	1	0	0	0	0	1	0	24	1	6	0	0	5	1	0	4	1	25	0	0	2	4	1	1	4	2	3	2	2
1	0	0	0	0	1	0	1	0	0	1	0	0	1	0	0	0	43	0	2	0	0	3	0	0	4	1	60	0	1	3	4	1	2	3	3	3	3	2
0	0	0	1	0	0	0	1	0	0	0	0	0	1	0	0	0	73	0	2	0	0	3	0	0	5	0	85	0	0
0	0	0	0	1	0	0	0	0	0	0	0	0	1	0	0	0	48	1	3	0	0	1	1	0	5	1	90	10	1	1	2	1	5	4	3	4	5	4
1	0	0	0	0	1	0	0	0	0	0	0	0	1	0	0	0	20	0	2	0	0	4	0	0	4	0	20	50	0	3	3	3	3	3	3	3	3	3
1	0	0	0	0	1	0	1	1	0	0	0	0	0	0	1	0	19	1	3	0	0	2	0	0	5	1	80	0	0	4	2	1	2	3	1	3	3	1
0	0	0	0	1	0	0	1	0	0	0	0	0	0	0	0	0	55	0	3	0	0	2	1	0	3	1	80	0	0
0	0	0	0	1	0	0	1	0	0	0	0	0	0	0	1	0	30	1	6	1	0	5	0	0	5	0	80	30	0	2	3	3	2	2	2	3	2	3
1	1	0	0	0	1	1	0	1	0	0	0	0	0	0	0	0	21	1	5	0	0	5	1	0	5	1	80	0	1	2	1	2	2	2	1	2	2	2
0	0	1	0	0	0	0	1	1	0	1	1	0	0	0	0	0	38	1	1	0	0	1	0	0	4	1	90	20	0	3	3	3	3	4	3	3	3	3
0	0	1	0	0	0	0	1	0	0	0	1	0	0	0	0	0	46	1	5	1	0	4	1	0	5	1	70	0	0
0	0	0	0	1	0	0	0	0	0	0	0	1	0	0	0	0	56	0	2	0	0	3	0	0	4	1	90	0	0
0	0	0	0	0	1	0	1	1	0	0	0	1	0	0	0	0	59	0	2	0	0	1	1	0	5	1	90	0	0
1	1	1	0	0	0	0	1	1	0	0	0	1	0	0	0	0	35	0	5	0	0	6	1	0	5	1	20	0	0	2	3	3	2	3	2	3	2	2
0	0	0	0	1	0	0	0	0	0	1	0	1	0	0	0	0	51	0	3	0	0	6	1	0	5	1	60	0	0
0	0	0	0	0	0	0	0	0	0	0	0	1	0	0	0	0	32	0	2	0	0	3	1	0	5	1	80	0	0
0	0	0	1	0	0	0	1	0	0	0	1	0	0	0	0	0	63	0	3	0	0	2	0	0	4	0	80	0	0
0	0	0	0	0	1	0	1	0	0	1	0	1	0	0	0	0	71	1	4	0	0	4	1	0	5	1	100	0	0
0	0	0	0	0	1	0	1	1	0	0	1	0	0	0	0	0	68	1	1	0	0	2	0	0	4	1	90	0	0
0	0	1	0	0	0	1	0	1	0	0	0	1	0	0	0	0	47	1	5	0	0	5	0	0	3	1	90	0	0
0	0	0	0	0	1	1	0	0	0	0	0	0	0	1	0	0	64	0	1	0	0	2	1	0	5	1	100	0	0
0	0	1	0	0	0	0	0	0	0	0	0	1	0	0	0	0	53	1	3	0	0	1	1	0	2	1	100	0	0
0	0	0	0	1	0	1	0	1	0	0	1	0	0	0	0	0	38	0	5	0	0	4	0	0	4	0	75	0	0
0	0	1	0	0	0	1	0	1	0	1	0	1	0	0	0	0	68	1	6	0	0	4	1	0	5	1	85	0	0
1	1	1	0	0	0	0	1	0	0	1	0	1	0	0	0	0	39	1	5	1	0	5	1	0	4	1	85	20	0	2	2	2	2	2	2	1	2	2
1	1	0	0	1	0	0	1	1	0	0	0	1	0	0	0	0	47	1	4	0	0	1	0	0	5	1	70	10	1	4	3	2	2	2	2	2	2	1
1	1	0	0	1	0	0	1	0	0	0	0	1	0	0	0	0	23	1	2	0	0	2	1	0	4	0	70	20	0	3	2	2	3	2	2	3	3	3
0	0	1	0	0	0	1	0	1	0	0	0	1	0	0	0	0	82	0	3	0	0	2	1	0	5	1	75	0	0
0	0	0	1	0	0	0	1	1	0	1	1	0	0	0	0	0	61	1	3	0	0	4	0	0	4	1	90	0	0
1	1	0	1	0	0	1	0	1	0	1	0	0	0	0	0	0	22	0	2	0	0	1	1	0	5	0	95	0	1	2	2	2	2	2	2	2	2	2
0	0	0	0	0	1	0	1	1	0	1	0	1	0	0	0	0	58	1	2	0	0	5	0	0	4	1	85	0	0
0	0	1	0	0	0	0	1	1	0	0	0	1	0	0	0	0	24	1	2	0	0	3	0	1	4	1	90	5	0	3	3	2	3	1	4	2	3	3
0	0	1	0	0	0	1	0	0	0	0	0	1	0	0	0	0	47	1	3	0	0	4	1	0	5	1	70	0	0
1	1	0	0	0	1	1	0	1	0	0	0	1	0	0	0	0	35	1	6	0	0	4	1	0	4	0	90	0	0	2	1	1	3	4	3	4	3	3
1	1	0	0	0	1	0	1	0	0	0	0	0	0	1	0	0	31	1	3	0	0	4	1	0	3	1	70	10	0	5	4	3	1	2	1	2	1	1
0	0	0	1	0	0	0	1	0	0	1	0	1	0	0	0	0	61	1	2	0	0	2	0	0	4	0	70	0	0
0	0	0	0	0	1	0	0	0	0	0	1	0	0	0	0	0	72	1	2	0	0	2	0	0	3	1	93	0	0
1	1	1	0	0	0	0	1	1	0	0	1	0	0	0	0	0	49	0	4	0	0	3	1	0	5	1	40	0	0	3	4	2	3	3	3	3	2	3
1	1	0	1	0	0	1	0	0	0	1	1	0	0	0	0	0	18	1	2	0	0	2	1	0	4	1	50	30	1	3	2	1	1	2	1	2	1	1
0	0	0	0	1	0	0	0	0	0	0	1	0	0	0	0	0	69	0	3	0	0	3	0	0	4	1	90	0	0
1	1	0	0	0	1	1	0	1	0	0	1	0	0	0	0	0	47	1	3	0	0	4	1	0	3	0	65	80	1	5	5	5	1	1	3	1	1	1
0	0	0	0	1	0	0	0	0	0	0	1	0	0	0	0	0	63	1	3	0	0	1	0	0	5	1	90	15	1	3	2	4	2	3	3	2	2	2
0	0	1	0	0	0	1	0	1	0	0	1	0	0	0	0	0	57	1	2	0	0	5	0	1	5	1	90	0	0
0	0	1	0	0	0	1	0	1	0	0	1	0	0	0	0	0	57	1	6	0	0	1	1	0	3	0	0	0	0
0	0	0	1	0	0	0	1	0	0	1	0	0	0	1	0	0	33	0	6	0	1	3	0	0	4	1	85	0	0
0	0	1	0	0	0	0	1	1	0	0	0	0	0	0	0	0	79	1	2	0	0	2	0	0	4	1	100	0	0
1	1	0	0	1	0	0	1	0	0	0	0	0	0	1	0	0	57	1	2	0	0	3	1	0	5	1	75	0	1	3	3	3	1	2	2	1	3	1
1	1	1	0	0	0	1	0	1	0	0	1	0	0	0	0	0	65	1	3	0	0	4	1	0	5	1	80	20	1	2	3	3	1	3	3	1	2	1
0	0	0	1	0	0	0	1	0	0	0	1	0	0	0	0	0	74	1	3	0	0	4	0	0	6	1	50	0	0
0	0	0	0	0	1	0	0	0	0	0	1	0	0	0	0	0	34	1	6	0	0	5	0	0	4	0	70	0	0
0	0	1	0	0	0	0	0	0	0	0	1	0	0	0	0	0	64	1	5	0	0	2	0	0	5	1	90	0	0
1	1	1	0	0	0	1	0	1	0	0	0	0	0	1	0	0	51	1	3	0	0	2	1	0	5	1	100	100	0	2	2	2	2	2	2	2	2	2
1	0	0	0	0	1	0	1	1	0	0	1	0	0	0	0	0	51	1	3	0	0	4	1	0	5	1	85	0	1	2	2	2	2	2	2	2	2	2
1	1	0	1	0	0	1	0	1	0	1	0	1	0	0	0	0	52	0	5	0	0	2	1	0	4	0	80	5	0	2	2	1	1	3	2	2	3	1
0	0	1	0	0	0	1	0	1	0	0	0	0	0	1	0	0	51	0	3	0	0	5	0	0	5	1	80	0	0
0	0	0	1	0	0	0	0	0	0	0	1	0	0	0	0	0	27	1	2	0	1	3	1	0	3	1	90	10	0	5	1	5	5	4	2	3	4	3
1	1	1	0	0	0	1	0	1	0	0	1	0	0	0	0	0	26	0	4	0	0	2	1	0	4	1	90	0	1	2	2	1	1	2	1	2	2	2
0	0	1	0	0	0	1	0	1	0	0	0	0	0	0	0	0	56	0	4	0	0	4	1	0	5	1	90	0	0
0	0	0	0	0	1	0	0	0	0	0	1	0	0	0	0	0	59	1	2	0	0	3	0	1	5	1	75	0	0
1	0	1	0	0	0	1	0	1	0	0	1	0	0	0	0	0	41	1	5	0	0	3	0	0	4	1	80	0	1	5	3	2	2	3	3	3	3	3
1	1	0	1	0	0	0	0	0	0	0	1	0	0	0	0	0	63	1	4	0	0	3	1	0	3	1	100	10	1	4	4	3	2	3	4	2	3	3
1	1	0	0	0	1	0	1	0	0	0	1	0	0	0	0	0	68	1	2	0	0	2	0	1	3	1	90	40	1	2	3	4	4	2	3	3	2	4
0	0	0	0	0	0	0	1	0	0	0	0	0	0	1	0	0	22	0	2	0	0	4	0	0	4	1	80	0	0
0	0	0	0	1	0	0	1	0	0	0	0	1	0	0	0	0	37	1	3	1	1	2	1	0	6	1	80	0	0
1	1	0	0	0	1	0	1	0	0	1	0	1	0	0	0	0	57	1	3	0	0	3	0	0	3	1	88	0	1	4	5	1	2	2	3	2	3	2
0	0	0	0	1	0	0	0	0	0	1	0	1	0	0	0	0	32	0	5	0	0	2	1	0	3	1	80	0	0
0	0	0	0	1	0	0	0	0	0	0	0	1	0	0	0	0	65	0	2	0	0	4	0	0	4	1	89	0	0
0	0	1	0	0	0	1	0	1	0	0	0	1	0	0	0	0	61	1	2	0	0	2	0	0	4	1	100	0	0
0	0	0	1	0	0	0	0	0	0	0	0	0	0	0	0	0	62	0	4	0	0	4	1	0	5	1	90	0	0
0	0	0	1	0	0	0	0	0	0	0	1	0	0	0	0	0	64	1	4	0	0	1	0	0	1	1	100	0	0
0	0	0	0	0	1	1	0	0	0	0	0	1	0	0	0	0	74	0	3	0	0	2	0	0	5	1	10	0	0
0	0	0	0	0	1	0	0	0	0	0	1	0	0	0	0	0	73	1	3	0	0	2	0	0	4	1	80	0	0
0	0	0	0	1	0	0	0	0	0	0	0	0	0	0	0	0	75	0	3	0	0	3	0	0	3	1	98	0	0
0	0	0	1	0	0	0	1	0	0	0	1	0	0	0	0	0	29	1	2	1	0	2	0	0	3	1	50	0	0
1	1	1	0	0	0	1	0	1	0	0	0	1	0	0	0	0	23	1	6	0	1	5	1	0	4	0	80	0	1	2	2	3	1	2	2	3	1	3
0	0	0	0	1	0	0	1	1	0	0	0	0	0	1	0	0	26	1	2	0	1	1	0	0	5	1	50	0	0
1	1	1	0	0	0	1	0	1	0	0	0	0	0	1	0	0	57	1	4	0	0	3	0	0	4	1	70	20	0	2	3	2	2	3	3	2	3	2
0	0	0	1	0	0	0	0	0	0	0	0	1	0	0	0	0	60	1	3	0	0	2	0	0	4	0	100	0	0
0	0	0	0	0	0	0	0	0	0	0	1	0	0	0	0	0	69	0	1	0	0	3	1	0	5	0	90	0	0
0	0	1	0	0	0	0	0	0	0	0	1	0	0	0	0	0	31	1	5	0	0	3	0	0	4	1	75	0	0
0	0	1	0	0	0	0	1	1	0	0	1	0	0	0	0	0	30	1	5	0	0	1	0	0	1	1	100	0	0
0	0	0	0	0	1	1	0	1	0	0	0	0	0	1	0	0	62	1	2	0	0	3	0	0	5	1	90	0	0
0	0	0	0	1	0	0	1	0	0	1	1	0	0	0	0	0	58	1	5	0	0	3	1	0	5	0	90	0	0
0	0	0	0	1	0	0	0	0	0	0	0	0	0	1	0	0	36	1	1	1	1	3	1	0	5	0	50	40	0	3	3	3	3	3	3	3	3	3
0	0	0	1	0	0	0	0	0	0	0	1	0	0	0	0	0	60	1	3	0	0	2	1	0	5	1	90	0	0
0	0	0	0	1	0	0	0	0	0	0	0	1	0	0	0	0	41	1	2	1	0	2	1	0	5	0	85	0	0
1	1	0	0	0	1	0	1	0	0	0	1	0	0	0	0	0	32	1	3	0	0	2	1	0	4	1	80	0	1	5	4	2	1	1	2	1	1	1
0	0	0	0	0	1	0	1	0	0	0	0	1	0	0	0	0	33	1	5	0	1	3	0	0	2	1	90	10	0	3	3	3	3	3	3	3	3	3
1	0	0	0	0	1	0	1	0	0	0	0	1	0	0	0	0	75	0	5	0	0	3	0	0	4	1	75	0	0	3	3	1	3	3	3	3	3	3
0	0	0	0	0	0	0	0	0	0	0	0	1	0	0	0	0	63	1	2	0	0	3	1	0	5	1	90	0	0
0	0	0	0	0	1	0	0	0	0	0	1	0	0	0	0	0	68	0	3	0	0	2	0	0	5	0	100	0	0
1	1	0	0	1	0	1	0	0	0	0	0	1	0	0	0	0	69	1	3	0	0	3	0	0	4	1	98	0	1	1	3	3	1	1	3	2	3	3
0	0	1	0	0	0	1	0	1	0	0	0	1	0	0	0	0	68	1	2	0	0	3	0	0	4	1	95	0	0
0	0	0	0	0	1	0	1	0	0	0	0	0	0	1	0	0	31	1	3	0	0	2	0	0	4	1	95	0	0
0	0	0	1	0	0	0	1	0	0	0	1	0	0	0	0	0	71	1	2	0	0	2	1	0	3	1	100	0	0
0	0	0	0	1	0	0	1	1	0	0	1	0	0	0	0	0	40	0	2	0	0	3	1	0	4	1	60	20	0	2	3	3	2	3	1	2	3	2
0	0	0	0	1	0	0	1	0	0	1	0	1	0	0	0	0	31	1	4	0	0	3	1	0	4	1	60	0	0
0	0	0	0	0	1	0	1	0	0	0	1	0	0	0	0	0	47	0	2	0	0	2	1	0	5	1	95	10	1	3	4	1	2	3	2	3	2	3
0	0	0	0	0	0	0	0	0	0	0	0	1	0	0	0	0	43	0	3	0	0	2	1	0	4	1	80	0	0
0	0	0	1	0	0	0	1	0	0	0	1	0	0	0	0	0	44	1	5	0	0	3	0	0	5	1	90	0	0	3	3	2	2	3	4	4	4	3
0	0	0	0	0	1	0	0	0	0	0	0	1	0	0	0	0	68	0	1	0	0	2	0	0	4	0	80	0	0
0	0	1	0	0	0	0	1	1	0	0	0	1	0	0	0	0	39	1	1	0	1	1	0	0	4	1	50	0	0
0	0	0	0	0	1	0	0	0	0	1	1	0	0	0	0	0	52	0	3	0	0	2	1	0	4	1	90	0	0
1	1	1	0	0	0	0	1	1	0	0	0	1	0	0	0	0	33	1	6	0	1	1	0	0	4	1	80	0	1	2	3	2	2	2	1	3	2	1
0	0	1	0	0	0	1	0	1	0	0	0	1	0	0	0	0	24	0	5	0	0	3	1	0	5	1	70	0	0
0	0	0	0	0	1	0	1	0	0	0	0	1	0	0	0	0	71	1	2	0	0	3	0	0	3	1	100	0	0
1	1	0	1	0	0	1	0	0	0	1	0	0	0	1	0	0	42	1	3	0	1	3	1	0	5	1	60	30	1	1	1	2	1	1	2	1	2	2
0	0	1	0	0	0	0	1	1	0	0	1	0	0	0	0	0	70	1	3	0	0	3	0	0	2	1	90	0	0
1	0	1	0	0	0	1	0	1	0	0	1	0	0	0	0	0	25	1	5	0	0	2	0	0	4	1	95	0	0	3	2	2	4	3	4	5	4	5
1	1	0	0	1	0	1	0	1	0	1	0	0	0	1	0	0	22	1	5	0	0	3	1	0	5	1	14	0	0	1	2	3	4	1	2	3	2	4
0	0	0	0	0	1	0	0	0	0	0	0	1	0	0	0	0	47	0	2	0	0	3	1	0	5	1	70	10	1	4	3	3	3	4	2	2	4	2
0	0	0	0	1	0	0	0	0	0	0	1	0	0	0	0	0	69	1	2	0	0	3	0	0	4	1	100	0	0
0	0	0	0	1	0	0	0	0	0	0	1	0	0	0	0	0	76	1	3	0	0	3	1	0	3	1	100	0	0
1	1	1	0	0	0	0	1	1	0	0	1	0	0	0	0	0	63	0	2	0	0	1	1	0	6	1	65	0	1	4	3	4	1	2	3	2	4	3
0	0	0	1	0	0	0	1	0	0	0	0	1	0	0	0	0	65	1	3	0	0	3	1	0	5	0	90	0	0
0	0	0	0	1	0	0	1	0	0	1	0	1	0	0	0	0	54	1	4	0	0	2	1	0	5	1	20	0	0
1	1	0	0	0	1	0	1	1	0	0	0	0	0	0	1	0	75	0	2	0	0	2	0	0	4	1	80	0	1	2	4	4	1	2	2	1	1	1
1	1	0	0	0	1	0	1	0	0	0	0	1	0	0	0	0	22	1	5	0	0	3	1	0	5	1	80	0	1	2	2	1	2	2	2	2	3	3
0	0	0	0	0	1	1	0	0	0	1	0	1	0	0	0	0	27	1	2	0	0	3	1	0	4	1	90	0	0
0	0	0	0	0	1	0	1	0	0	0	1	0	0	0	0	0	66	0	5	0	0	3	0	1	4	1	75	0	0
0	0	0	1	0	0	0	0	0	0	0	1	0	0	0	0	0	56	0	3	0	0	3	0	1	4	1	100	0	0
1	1	1	0	0	0	0	1	1	0	1	1	0	0	0	0	0	22	0	5	0	0	3	1	0	4	1	50	0	0	2	2	2	1	4	2	4	2	1
0	0	1	0	0	0	1	0	1	0	0	1	0	0	0	0	0	60	0	2	0	0	2	0	0	3	0	90	0	0
0	0	0	0	0	0	0	0	0	0	0	0	1	0	0	0	0	73	0	5	0	0	2	1	0	4	0	90	0	0
1	0	1	0	0	0	1	0	1	0	0	0	0	0	1	0	0	86	1	3	0	0	2	0	0	4	1	88	0	1	4	2	4	2	3	2	3	3	2
0	0	0	0	1	0	0	1	1	0	0	1	0	0	0	0	0	65	0	4	0	0	3	0	0	4	1	85	0	0
1	1	0	1	0	0	1	0	0	0	1	0	1	0	0	0	0	30	1	6	1	0	3	0	0	5	1	40	30	1	1	1	1	2	3	1	1	1	1
1	1	1	0	0	0	0	0	0	0	1	0	1	0	0	0	0	37	0	5	0	0	1	1	0	4	1	100	0	1	5	1	1	5	5	5	5	5	5
1	1	0	0	1	0	0	0	0	0	0	0	1	0	0	0	0	67	1	1	0	0	1	0	1	4	0	90	0	1	5	5	2	1	1	2	2	2	1
1	1	0	0	0	1	0	0	1	0	0	1	0	0	0	0	0	72	1	2	0	0	1	0	0	2	1	90	10	1	2	4	1	2	3	3	2	3	2
0	0	0	0	1	0	0	1	0	0	1	1	0	0	0	0	0	22	1	4	0	0	2	1	0	4	1	25	0	0
0	0	0	0	1	0	0	1	0	0	0	0	0	0	1	0	0	57	1	3	0	0	2	1	0	4	1	80	0	0
0	0	0	1	0	0	0	1	1	0	0	1	0	0	0	0	0	67	1	3	0	0	2	0	0	5	0	100	0	0
1	1	0	1	0	0	0	1	0	0	1	0	1	0	0	0	0	29	1	5	0	1	2	0	0	4	1	41	0	0	2	3	4	3	3	3	2	2	3
1	1	1	0	0	0	1	0	1	0	0	0	1	0	0	0	0	31	1	3	0	0	3	1	0	4	1	80	5	1	5	2	3	1	3	4	1	1	1
0	0	0	0	0	0	0	0	0	0	0	0	1	0	0	0	0	54	1	6	1	1	2	1	0	3	1	90	0	0
0	0	0	0	1	0	0	0	0	0	0	0	0	0	1	0	0	25	1	4	0	0	3	1	0	4	1	80	0	0
0	0	0	0	0	1	0	1	1	0	0	0	1	0	0	0	0	19	0	2	0	1	3	1	0	3	0	100	0	0
0	0	0	0	1	0	0	0	0	0	0	0	1	0	0	0	0	36	0	5	0	0	2	0	0	2	1	85	0	0
0	0	1	0	0	0	0	1	1	0	0	0	0	0	1	0	0	42	0	5	0	0	2	1	0	4	1	90	0	0
0	0	0	0	0	1	0	0	0	0	0	0	1	0	0	0	0	49	1	2	0	0	2	1	0	1	1	50	99	1	4	2	4	2	2	4	1	1	1
1	1	1	0	0	0	1	0	1	0	0	0	1	0	0	0	0	42	0	5	0	0	3	1	0	4	1	75	0	0	4	2	1	2	3	4	3	3	2
0	0	0	1	0	0	0	0	0	0	0	0	0	0	1	0	0	37	0	2	0	0	1	0	0	2	1	100	0	0
0	0	0	0	0	1	0	1	1	0	0	0	1	0	0	0	0	65	1	2	0	0	2	0	0	4	1	80	0	0
1	1	0	0	0	1	0	1	0	0	0	0	0	0	0	0	1	72	0	5	0	0	3	0	0	5	1	90	0	1	1	2	1	1	2	4	2	3	1
0	0	0	1	0	0	0	1	0	0	0	0	0	0	0	0	0	62	0	2	0	0	3	0	0	4	1	100	5	0	5	3	1	1	3	3	2	2	3
1	1	0	0	0	0	0	1	0	0	0	0	0	0	1	0	0	57	0	2	0	0	3	1	0	5	1	85	15	1	2	3	2	1	2	2	2	2	2
0	0	0	0	1	0	0	1	1	0	1	0	0	0	0	0	1	19	1	3	0	0	2	1	0	5	0	90	0	0
0	0	0	0	0	1	1	0	1	0	0	0	0	0	1	0	0	26	1	2	0	0	1	0	0	4	1	88	0	0
1	0	0	0	0	1	0	1	0	0	0	0	0	0	1	0	0	25	1	2	0	0	2	1	0	5	1	80	0	1	5	2	1	1	2	3	3	4	3
0	0	1	0	0	0	0	1	1	0	1	0	0	0	0	0	1	32	1	4	0	0	2	1	0	3	1	100	0	0	3	3	3	3	3	3	3	3	3
1	1	0	0	0	1	0	1	0	0	0	0	0	0	1	0	0	25	1	2	1	1	1	0	0	5	1	80	0	1	3	3	3	3	3	2	1	1	2
0	0	0	0	0	1	0	1	0	0	0	0	0	0	0	0	0	80	0	2	0	0	3	0	0	5	1	95	0	0
0	0	0	0	0	1	0	0	0	0	0	0	0	0	0	0	1	57	1	3	0	0	1	0	1	4	1	85	0	0
0	0	0	1	0	0	0	1	1	0	0	0	0	0	0	0	1	67	1	4	0	0	3	0	0	4	1	90	0	0
0	0	0	1	0	0	0	1	1	0	0	0	0	0	0	0	1	27	1	3	0	0	3	1	0	4	1	100	0	0
0	0	0	0	1	0	0	0	0	0	0	0	0	0	0	0	1	67	0	3	0	0	2	0	0	3	0	95	0	0
1	1	0	1	0	0	0	1	0	0	1	0	0	0	0	0	1	42	0	2	0	0	2	0	0	4	0	90	40	1	2	2	2	2	2	2	2	2	2
1	1	1	0	0	0	1	0	1	0	0	0	0	0	0	0	1	41	0	2	0	0	1	1	0	5	1	75	0	1	3	3	3	3	3	3	3	3	3
0	0	0	0	0	1	0	1	0	0	0	0	0	0	0	0	1	62	1	3	0	0	2	0	0	5	1	73	0	0
1	1	0	0	0	1	0	1	0	0	0	0	0	0	0	0	1	55	1	5	0	0	3	1	0	4	0	45	0	1	4	2	4	4	2	3	3	3	2
0	0	0	0	1	0	0	0	0	0	0	0	0	0	0	0	1	71	0	2	0	0	2	0	0	6	1	80	0	0
0	0	1	0	0	0	0	1	1	0	1	0	0	0	0	0	1	31	1	2	0	0	2	1	0	6	0	60	0	0
0	0	0	0	0	1	1	0	0	0	1	0	0	0	0	0	1	60	0	5	0	0	2	0	0	6	0	90	0	0
1	1	1	0	0	0	0	1	0	0	1	0	0	0	1	0	0	63	1	4	0	0	3	1	0	4	1	97	5	1	2	1	2	1	2	3	2	2	2
0	0	0	0	0	1	0	0	0	0	0	0	0	0	1	0	0	68	1	3	0	0	2	0	0	5	1	95	0	0
0	0	0	1	0	0	0	1	1	0	0	0	0	0	0	0	1	40	1	3	0	0	2	1	0	6	1	100	0	0
0	0	0	0	1	0	0	0	0	0	0	0	0	0	0	0	1	61	0	5	0	0	1	0	0	4	1	100	0	0
0	0	0	1	0	0	0	0	0	0	0	0	0	0	0	0	1	26	0	4	0	0	2	0	1	4	1	60	0	0
0	0	0	1	0	0	0	0	0	0	0	0	0	0	0	0	1	65	0	2	0	0	2	0	0	4	1	80	0	0
0	0	0	0	0	1	0	0	0	0	0	0	0	0	0	0	1	62	1	3	0	0	2	0	0	5	1	75	10	1	4	4	2	3	3	3	3	3	2
1	1	0	0	1	0	0	1	0	0	0	0	0	0	0	0	1	42	0	2	0	0	2	1	0	4	1	60	30	0	2	1	2	1	3	2	2	3	2
0	0	0	0	0	1	1	0	0	0	1	0	0	0	0	0	1	49	0	4	0	0	2	1	0	3	1	80	0	0
0	0	0	0	1	0	0	1	0	0	0	0	0	0	0	0	1	69	1	4	0	0	2	0	0	4	1	99	0	0
1	1	1	0	0	0	1	0	1	0	0	0	0	0	0	0	1	41	1	3	0	1	2	0	0	3	1	100	0	1	1	2	4	2	4	2	4	2	2
1	1	1	0	0	0	0	1	1	0	0	0	0	0	0	0	1	48	1	2	0	0	2	1	0	3	1	60	30	1	1	3	3	2	2	3	3	2	1
0	0	0	0	1	0	1	0	1	0	0	0	0	0	0	0	1	57	0	1	0	0	2	1	0	6	1	98	0	0
1	0	0	0	0	1	0	0	0	0	1	0	0	0	0	0	1	39	1	4	0	0	1	1	0	3	1	70	0	0	2	2	1	4	3	3	3	4	2
1	1	0	0	1	0	0	0	0	0	1	0	0	0	0	0	1	74	1	3	0	0	2	0	1	4	1	70	0	1	1	3	2	1	2	3	1	2	2
0	0	1	0	0	0	1	0	1	0	0	0	0	0	1	0	0	54	0	2	0	0	1	0	0	2	1	100	0	0
0	0	1	0	0	0	1	0	1	0	1	0	0	0	0	0	1	63	0	1	0	0	2	0	0	2	1	50	0	0
0	0	0	0	1	0	0	0	0	0	1	0	0	0	0	0	1	41	0	4	0	0	2	1	0	6	0	90	0	0
1	1	1	0	0	0	1	0	1	0	1	0	0	0	0	0	1	61	0	2	0	0	1	1	0	6	1	99	0	1	1	1	1	1	1	1	1	1	1
0	0	0	0	0	1	0	0	0	0	0	0	0	0	0	1	0	79	1	3	0	0	2	1	0	3	1	95	0	0
0	0	1	0	0	0	1	0	1	0	0	0	0	0	0	0	1	62	1	3	0	0	1	1	0	5	1	100	0	0
0	0	0	0	0	1	0	1	0	0	0	0	0	0	0	1	0	60	1	4	0	0	1	0	0	5	1	100	0	0
0	0	0	0	0	1	0	1	1	0	0	0	0	0	0	1	0	58	0	2	0	0	1	0	0	5	1	90	25	1	5	4	1	3	3	3	3	2	3
1	1	0	0	0	0	0	0	0	0	0	0	0	0	0	1	0	23	1	2	1	0	1	1	0	6	0	15	50	0	2	2	3	2	3	3	3	3	3
0	0	0	1	0	0	0	1	1	0	0	0	0	0	0	1	0	72	1	3	0	0	1	1	0	3	0	100	0	0
0	0	1	0	0	0	0	1	1	0	0	0	0	0	0	1	0	34	0	2	0	0	2	1	0	6	1	90	0	0
0	0	0	0	1	0	1	0	1	0	0	0	0	0	0	0	1	82	1	2	0	0	1	0	0	4	1	90	0	0
1	1	0	0	1	0	0	1	1	0	1	0	0	0	0	0	1	24	1	3	0	0	1	1	0	4	1	50	0	1	3	2	2	1	2	3	3	2	2
0	0	0	0	0	0	0	0	0	0	0	0	0	0	0	1	0	26	1	1	0	0	1	0	0	6	1	92	0	0
1	0	0	0	0	1	1	0	1	0	0	0	0	0	0	1	0	43	1	3	0	1	1	0	1	5	1	85	0	0	1	1	2	3	4	3	4	3	1
1	1	0	0	0	1	0	1	1	0	0	0	0	0	0	0	0	31	0	5	0	0	1	1	0	2	0	100	0	1	3	2	3	3	3	3	3	3	2
1	0	0	1	0	0	0	1	0	0	0	0	0	0	0	1	0	54	1	3	0	0	1	0	0	5	1	100	0	1	3	1	2	1	4	1	5	5	5
1	0	0	0	0	1	1	0	1	0	0	0	0	0	0	1	0	22	1	4	0	0	3	0	0	4	1	90	0	0	2	2	2	2	4	4	4	2	2
1	0	1	0	0	0	1	0	0	0	1	0	0	0	0	1	0	22	0	2	0	0	1	1	0	4	1	81	0	0	2	2	2	2	2	5	3	4	3
0	0	0	0	0	1	0	0	0	0	0	0	0	0	1	0	0	23	0	2	0	0	2	1	0	4	1	60	0	0
1	1	0	0	0	1	0	0	0	0	0	0	0	0	0	1	0	28	1	3	0	1	1	1	0	4	1	0	0	0	2	3	3	2	1	4	2	3	3
1	1	0	0	0	1	1	0	1	0	0	0	0	0	0	1	0	78	1	3	0	0	2	0	0	2	0	80	100	0	4	4	4	1	2	2	1	1	1
0	0	0	0	0	0	1	0	1	0	0	0	0	0	0	1	0	58	0	2	0	0	1	0	0	2	1	85	0	0	3	3	3	2	4	3	3	3	3
0	0	0	0	0	1	0	0	0	0	0	0	0	0	0	1	0	39	1	3	0	0	1	0	0	4	0	85	0	0
0	0	0	0	0	1	0	1	0	0	1	0	0	0	0	0	1	83	0	3	0	0	1	0	1	5	1	70	0	0
0	0	0	0	0	1	1	0	1	0	1	0	0	0	0	1	0	42	0	4	0	0	1	1	0	4	1	75	0	0
0	0	1	0	0	0	0	1	1	0	0	0	0	0	0	0	1	31	0	2	0	0	1	1	0	4	1	75	20	0	3	3	3	3	3	3	3	3	3
0	0	0	1	0	0	0	0	0	0	0	0	0	0	0	0	1	24	1	2	0	0	1	1	0	5	0	70	25	0	2	2	2	2	3	4	3	3	3
1	0	0	0	0	0	0	0	0	0	0	0	0	0	0	1	0	37	0	3	0	0	1	0	0	5	1	100	0	1	1	1	1	1	1	1	1	1	1
0	0	0	0	0	1	0	1	0	0	0	0	0	0	0	1	0	67	1	3	0	0	1	1	0	4	1	97	0	0
1	0	1	0	0	0	1	0	1	0	1	0	0	0	0	1	0	24	1	2	0	1	1	0	0	5	1	85	0	1	2	1	2	2	3	2	2	3	3
1	1	1	0	0	0	0	1	1	0	0	0	0	0	0	0	1	51	0	2	0	0	2	1	0	5	1	100	50	0	3	2	4	2	3	3	2	3	4
1	1	0	1	0	0	0	1	1	0	1	0	0	0	0	1	0	54	1	3	0	0	2	1	0	4	0	50	50	1	1	2	2	1	1	1	2	3	2
1	1	0	0	0	1	1	0	1	0	0	0	0	0	0	0	1	29	0	5	0	0	3	1	0	2	1	90	0	1	1	2	2	1	4	2	1	2	1
1	1	1	0	0	0	0	1	1	0	1	0	0	0	0	1	0	35	0	4	0	0	3	0	0	5	1	0	0	0	2	3	1	3	4	3	3	3	3
0	0	1	0	0	0	0	1	1	0	1	0	0	0	0	1	0	46	0	2	0	0	1	0	0	2	1	85	0	0
0	0	0	0	0	1	1	0	0	0	1	0	0	0	0	0	1	25	1	6	1	0	3	0	0	5	1	85	0	0
0	0	0	0	0	0	0	0	0	0	1	0	0	0	0	1	0	44	1	1	0	0	1	1	0	3	0	90	0	0
0	0	0	0	0	1	0	1	1	0	0	0	0	0	0	1	0	21	1	5	0	0	1	0	0	5	1	85	0	0
1	1	0	1	0	0	1	0	1	0	0	0	0	0	0	1	0	52	0	3	0	0	1	0	1	4	1	40	0	1	1	2	2	2	2	2	2	2	2
1	1	0	1	0	0	0	1	1	0	1	0	0	0	0	1	0	66	1	3	0	0	1	0	0	4	1	45	0	1	1	2	2	2	2	1	1	1	1
0	0	0	0	1	0	0	0	0	0	0	0	0	0	0	1	0	58	1	2	0	0	2	1	0	5	1	70	0	0
0	0	1	0	0	0	1	0	1	0	1	0	0	0	0	1	0	59	0	2	0	0	2	0	0	3	1	90	10	1	1	1	1	1	1	1	1	1	1
1	1	0	0	0	1	0	0	0	0	1	0	0	0	0	1	0	30	1	4	0	0	5	1	0	4	1	80	0	1	1	3	2	1	1	1	1	1	1
1	0	0	0	1	0	0	0	0	0	0	0	0	0	0	1	0	43	0	3	0	0	3	0	0	4	0	100	0	1	1	1	1	1	1	5	1	2	5
1	0	0	0	1	0	0	1	0	0	1	0	0	0	0	0	1	23	0	2	0	0	1	0	1	3	1	75	0	0	2	3	2	4	1	2	3	4	1
0	0	0	0	0	0	0	0	0	0	0	0	0	0	0	1	0	77	0	5	0	0	2	0	0	4	0	95	0	0
0	0	0	0	0	1	0	0	1	0	0	0	0	0	0	1	0	52	1	3	0	0	2	0	1	5	1	70	0	0
0	0	1	0	0	0	1	0	1	0	0	0	0	0	0	1	0	46	0	2	0	1	3	0	0	4	0	100	0	0
0	0	0	0	0	1	0	1	0	0	0	0	0	0	0	1	0	61	1	3	0	0	1	1	0	3	1	90	0	0
1	1	1	0	0	0	1	0	1	0	0	0	0	0	0	0	1	54	1	2	0	0	1	0	0	5	0	99	0	1	2	2	3	1	4	4	3	2	2
0	0	0	0	0	1	0	0	0	0	0	0	0	0	0	1	0	53	1	2	0	0	2	0	0	4	1	95	0	0
0	0	1	0	0	0	1	0	1	0	1	0	0	0	0	1	0	25	1	5	0	0	4	1	0	5	1	80	0	0
0	0	0	0	0	1	0	1	1	0	0	0	0	0	1	0	0	73	0	4	0	0	2	0	0	4	1	90	0	0
0	0	1	0	0	0	1	0	1	0	0	0	0	0	0	0	1	56	1	2	0	0	1	0	0	4	1	95	0	0
0	0	0	0	0	0	1	0	0	0	0	0	0	0	0	1	0	20	1	2	0	0	1	0	0	3	0	20	0	0
1	1	1	0	0	0	0	1	0	0	1	0	0	0	0	1	0	46	1	3	0	0	2	1	0	4	0	60	30	0	3	3	3	2	3	2	3	2	3
1	1	0	0	1	0	0	1	0	0	0	0	0	0	0	1	0	29	1	6	0	0	1	1	0	5	0	90	50	0	3	1	1	1	4	4	2	2	3
0	0	0	0	0	0	0	0	0	0	1	0	0	0	0	1	0	37	0	2	0	0	2	0	0	5	0	40	0	0
0	0	0	0	1	0	0	0	0	0	0	0	0	0	0	1	0	48	1	2	1	0	1	0	0	4	1	70	0	0
0	0	0	0	0	0	0	0	0	0	0	0	0	0	0	0	1	55	1	2	0	0	1	0	0	3	1	50	0	0
0	0	0	0	0	0	0	0	0	0	0	0	0	0	0	0	1	50	0	2	0	0	3	0	0	5	1	100	0	0
1	1	0	0	0	1	0	1	1	0	0	0	0	0	0	0	1	25	0	4	0	0	3	1	0	4	1	15	0	0	2	2	1	2	3	4	4	3	4
0	0	1	0	0	0	1	0	1	0	0	0	0	0	0	0	1	50	0	3	1	0	1	0	1	4	1	40	0	0
0	0	0	0	1	0	0	1	0	0	0	0	0	0	1	0	0	56	1	2	0	0	2	0	0	5	0	75	5	1	5	2	3	2	3	2	2	3	3
1	0	0	0	0	1	0	1	0	0	1	0	0	0	1	0	0	68	1	4	0	0	2	0	0	4	1	85	0	0	3	2	2	2	3	4	3	4	3
0	0	0	0	0	0	0	1	0	0	0	0	0	0	1	0	0	24	1	6	0	0	3	1	0	5	1	20	50	0	2	3	2	3	3	3	3	3	3
1	0	0	0	0	1	0	1	0	0	0	0	0	0	1	0	0	47	1	6	0	0	2	0	0	3	1	85	0	1	4	2	3	1	2	3	2	3	3
0	0	0	0	1	0	0	0	0	0	1	0	0	0	1	0	0	31	1	1	0	1	1	1	0	5	1	70	0	0
1	1	0	0	0	0	0	1	0	0	0	0	0	0	0	0	0	32	1	3	0	0	1	0	0	5	1	93	0	0	4	2	3	3	3	3	3	4	3
1	1	0	1	0	0	1	0	1	0	1	0	0	0	0	0	1	35	1	6	1	0	2	1	0	5	1	55	30	1	1	3	2	1	2	4	4	3	2
1	1	0	0	0	1	0	1	0	0	0	0	0	0	0	0	1	49	1	3	0	0	1	0	0	2	1	80	0	1	5	3	2	1	2	2	2	3	2
1	0	1	0	0	0	0	0	0	0	1	0	0	0	1	0	0	40	1	6	0	0	1	1	0	5	1	85	20	0	2	2	4	1	4	3	2	2	3
0	0	0	0	1	0	0	1	0	0	0	0	0	0	0	0	1	31	0	3	0	1	1	1	0	4	1	95	0	0
1	1	1	0	0	0	1	0	0	0	1	0	0	0	0	0	1	37	1	5	1	1	2	1	0	5	1	80	0	0	2	1	1	1	3	1	3	4	3
1	1	1	0	0	0	0	1	1	0	1	0	0	0	1	0	0	28	1	6	1	0	3	1	0	5	1	80	60	0	2	3	2	3	2	2	3	3	2
0	0	0	0	0	0	0	0	0	0	0	0	0	0	0	0	1	61	0	2	0	0	2	0	0	4	1	70	0	0
1	0	1	0	0	0	1	0	1	0	0	0	0	0	1	0	0	33	1	2	0	0	1	0	0	3	1	50	0	1	3	3	3	3	3	3	3	3	3
0	0	1	0	0	0	0	1	1	0	0	0	0	0	0	0	1	44	1	3	0	0	1	1	0	5	1	96	0	0
1	0	1	0	0	0	0	1	1	0	0	0	0	0	0	0	1	37	0	2	1	0	1	1	0	6	1	100	20	1	2	3	3	3	3	3	2	2	2
1	0	0	0	1	0	0	1	1	0	0	0	0	0	0	0	1	42	0	2	0	0	2	1	0	4	1	70	0	1	2	2	1	1	2	2	1	2	1
0	0	0	0	0	1	0	0	0	0	0	0	0	0	0	0	1	65	1	3	0	0	2	0	0	3	0	90	5	1	4	2	2	2	2	3	2	2	2
1	1	0	0	0	1	0	1	0	0	1	0	0	0	0	0	1	21	1	3	0	0	3	1	0	4	0	100	20	0	3	3	3	3	3	3	3	3	3
1	0	0	0	1	0	1	0	0	0	1	0	0	0	0	0	1	20	1	2	0	0	1	1	0	5	1	50	100	0	1	3	3	3	3	3	3	3	3
1	0	0	0	0	1	0	1	0	0	0	0	0	0	1	0	0	76	1	5	0	0	2	0	0	4	1	80	0	0	2	2	2	4	4	4	4	4	4
0	0	1	0	0	0	0	0	1	0	0	0	0	0	0	0	1	71	0	3	0	0	2	0	0	4	1	100	0	0
0	0	0	0	0	0	0	1	0	0	0	0	0	0	0	0	1	35	1	2	0	0	1	0	0	1	0	100	0	0
0	0	0	0	0	1	0	1	1	0	1	0	0	0	1	0	0	30	0	5	1	0	1	1	0	5	1	80	0	0
0	0	0	0	0	1	1	0	0	0	0	0	0	0	1	0	0	65	0	1	0	0	2	1	0	5	1	100	0	0
1	1	0	0	0	1	0	0	0	0	1	0	0	0	1	0	0	32	0	5	0	0	2	1	0	4	1	80	0	1	3	3	1	3	2	3	3	3	3
0	0	0	0	0	1	0	1	0	0	0	0	0	0	1	0	0	55	1	3	0	0	1	1	0	4	1	100	0	0
0	0	0	1	0	0	0	1	0	0	1	0	0	0	0	0	1	21	1	3	0	0	1	0	0	4	1	100	0	0
0	0	0	0	0	1	0	0	0	0	0	0	0	0	0	0	1	19	1	2	0	0	2	1	0	4	1	70	0	0
0	0	0	0	1	0	0	1	0	0	0	0	0	0	0	0	1	42	1	2	0	0	1	1	0	4	1	100	0	0
1	0	0	0	0	1	0	1	0	0	1	0	0	0	1	0	0	41	1	3	0	0	2	1	0	6	1	100	0	0	3	4	2	3	4	3	1	2	2
0	0	0	0	0	1	0	0	0	0	1	0	0	0	1	0	0	47	1	2	0	0	1	1	0	5	1	80	0	0
0	0	0	0	0	1	0	1	1	0	0	0	0	0	1	0	0	41	0	2	0	0	2	1	0	3	1	85	0	0
0	0	0	0	0	1	1	0	1	0	0	0	0	0	1	0	0	34	0	2	0	0	1	0	0	4	1	75	0	0
0	0	0	0	1	0	0	0	1	0	0	1	0	0	0	0	0	18	1	2	0	0	3	1	0	5	1	30	50	0	2	4	3	3	1	3	4	3	4
0	0	0	0	0	0	0	0	0	0	0	0	0	0	1	0	0	81	1	2	0	0	2	0	0	1	1	0	100	0	3	1	4	3	3	3	1	1	2
0	0	0	0	0	0	0	0	0	0	0	0	0	0	1	0	0	28	1	2	0	0	1	1	0	5	0	100	10	0	3	3	3	3	3	3	3	3	3
0	0	0	0	0	1	1	0	1	0	0	0	0	0	1	0	0	26	1	2	0	0	1	0	0	4	1	90	0	0
0	0	0	1	0	0	0	0	0	0	0	0	0	0	1	0	0	60	0	2	0	0	1	0	0	3	1	100	0	0
0	0	0	0	1	0	0	0	0	0	1	0	0	1	0	0	0	61	1	2	0	0	2	1	0	3	1	90	0	0
0	0	1	0	0	0	1	0	1	0	0	0	0	0	0	0	0	55	1	2	0	0	2	0	0	2	1	60	0	0
0	0	0	0	1	0	0	0	0	0	0	0	0	0	0	0	0	56	0	5	0	0	1	1	0	4	0	83	0	0
0	0	0	0	1	0	1	0	1	0	0	0	0	0	1	0	0	33	1	2	0	0	1	1	0	5	1	50	0	0
0	0	1	0	0	0	1	0	1	0	0	0	0	0	0	0	0	64	0	3	0	0	1	0	0	5	1	90	0	0
0	0	0	0	0	0	0	1	1	0	1	0	0	0	1	0	0	65	0	1	0	0	1	0	0	3	1	80	0	0
1	0	0	0	1	0	0	1	0	0	0	0	0	1	0	0	0	61	1	5	0	0	2	0	0	4	0	90	0	1	2	3	2	2	2	3	2	3	2
1	1	0	0	0	1	1	0	1	0	0	0	0	1	0	0	0	49	1	3	0	0	2	1	0	5	1	65	0	1	4	4	4	2	2	4	2	3	2
0	0	1	0	0	0	1	0	1	0	1	0	0	0	0	0	0	32	1	2	1	0	1	1	0	5	0	50	20	1	4	4	4	2	2	1	2	3	2
1	1	0	0	0	1	1	0	1	0	0	0	0	1	0	0	0	45	0	3	0	0	4	0	0	3	1	90	0	1	2	4	3	2	2	3	2	3	3
0	0	0	0	1	0	0	0	0	0	0	0	0	0	0	0	0	27	1	5	0	1	2	0	0	4	1	70	0	0
0	0	0	0	0	1	0	0	0	0	0	0	0	0	0	0	0	55	0	2	0	0	1	0	0	1	1	100	95	1	5	1	4	1	5	5	4	4	4
1	1	1	0	0	0	1	0	1	0	0	0	0	0	0	0	0	49	1	2	0	0	1	0	0	4	1	99	0	1	4	1	2	1	2	4	2	2	2
0	0	0	0	0	1	1	0	1	0	0	0	0	0	0	0	0	75	1	3	0	0	1	0	0	4	1	100	0	0
1	1	1	0	0	0	0	1	0	0	0	0	0	0	0	0	0	68	1	2	0	0	1	0	0	3	0	90	0	1	4	2	4	1	2	3	2	2	2
1	1	0	0	0	1	0	1	1	0	0	0	0	0	0	0	0	26	1	2	0	1	1	1	0	4	1	50	10	1	4	4	4	1	4	4	2	2	1
0	0	0	0	0	0	0	0	0	0	0	0	0	0	1	0	0	60	0	1	0	0	2	0	0	5	1	95	0	0
1	0	0	0	0	0	0	0	0	0	0	0	0	0	1	0	0	57	0	5	0	0	1	0	0	4	0	100	0	0	2	2	2	2	2	2	2	2	2
0	0	1	0	0	0	1	0	1	0	0	0	0	0	0	0	0	48	0	2	0	0	2	0	0	3	0	100	0	0
0	0	1	0	0	0	0	1	0	0	0	0	0	0	0	0	0	48	1	2	0	0	1	1	0	2	1	90	0	0
0	0	0	0	1	0	0	0	0	0	0	0	0	0	1	0	0	19	1	2	0	0	1	0	0	3	1	98	0	0
1	1	0	1	0	0	0	1	0	0	0	0	0	0	0	0	0	42	1	3	0	0	1	0	1	3	1	85	0	1	4	3	4	1	3	4	2	2	2
1	1	1	0	0	0	1	0	1	0	0	0	0	0	1	0	0	72	1	3	0	0	1	1	0	5	1	55	0	1	4	4	4	2	2	2	1	2	1
0	0	1	0	0	0	0	1	1	0	0	0	0	0	1	0	0	33	0	2	0	0	1	1	0	5	0	15	0	0
0	0	0	0	0	0	0	1	1	0	0	0	0	1	0	0	0	26	1	3	0	0	1	1	0	5	1	11	0	0
1	0	1	0	0	0	1	0	1	0	0	0	0	1	0	0	0	46	1	2	0	0	1	0	0	4	1	75	0	0	3	3	3	3	3	3	3	3	3
1	1	0	0	0	1	0	1	1	0	0	0	0	0	0	0	0	61	0	3	0	0	1	0	0	4	1	90	0	1	4	4	4	2	3	4	2	2	2
1	1	1	0	0	0	0	1	0	0	1	0	1	0	0	0	0	21	1	2	0	0	1	0	0	3	1	100	50	0	4	2	3	2	3	3	3	3	3
1	1	0	0	0	1	1	0	1	0	0	0	0	0	1	0	0	21	1	2	0	1	1	1	0	3	1	90	80	1	1	3	3	3	2	3	3	2	2
1	0	1	0	0	0	1	0	1	0	0	0	0	0	0	0	0	28	1	2	0	1	1	0	0	4	1	95	0	1	4	4	3	2	1	4	3	4	1
0	0	1	0	0	0	1	0	1	0	1	0	0	0	0	0	0	51	1	2	0	0	1	0	0	5	1	100	0	0
0	0	0	0	1	0	0	0	0	0	0	0	0	0	0	0	0	52	1	3	0	0	6	0	0	5	1	95	0	0
0	0	0	0	1	0	0	0	0	0	0	0	0	0	0	0	0	30	0	2	0	0	1	0	0	4	1	70	0	0
0	0	0	0	0	0	1	0	0	0	0	0	0	1	0	0	0	23	1	2	0	1	4	1	0	4	0	40	0	0
0	0	0	1	0	0	0	0	0	0	0	0	0	1	0	0	0	38	1	3	0	0	1	1	0	3	0	100	0	0
0	0	1	0	0	0	1	0	1	0	1	0	0	0	0	0	0	28	1	2	0	0	1	1	0	5	1	100	0	0
0	0	0	0	1	0	0	1	0	0	0	0	0	0	0	0	0	62	1	3	0	0	1	0	0	3	1	70	0	0
0	0	1	0	0	0	1	0	1	0	0	0	0	0	0	0	0	63	0	2	0	0	1	0	0	5	1	90	0	0
1	1	1	0	0	0	0	1	1	0	0	0	0	1	0	0	0	19	0	2	0	0	1	1	0	4	1	70	0	0	2	2	3	2	2	1	1	2	3
0	0	0	0	0	0	0	0	0	0	0	0	0	1	0	0	0	56	1	3	0	0	1	1	0	2	1	80	0	0
0	0	0	1	0	0	0	1	0	0	0	0	0	0	0	0	0	28	0	2	0	0	1	0	0	5	1	100	0	0
1	0	1	0	0	0	0	1	0	0	1	0	0	0	0	0	0	25	1	3	0	1	1	1	0	5	0	100	0	1	2	2	2	2	2	2	2	2	2
0	0	0	0	0	1	0	0	0	0	0	0	0	0	0	0	0	27	1	3	0	0	3	1	0	5	1	15	0	0
1	1	1	0	0	0	1	0	1	0	1	0	0	0	0	0	0	23	1	3	0	1	3	1	0	3	1	20	0	0	5	3	2	3	3	3	4	3	4
0	0	0	0	0	1	0	1	0	0	0	0	0	0	0	0	0	48	1	2	0	0	1	1	0	2	1	90	0	0
1	1	1	0	0	0	0	1	1	0	0	0	0	0	0	0	1	49	1	3	0	0	1	0	0	2	1	90	0	1	5	5	1	1	1	3	1	1	1
0	0	0	1	0	0	1	0	1	0	1	0	1	0	0	0	0	44	0	2	0	1	1	1	0	6	0	50	0	0
1	1	0	0	1	0	1	0	1	0	0	0	1	0	0	0	0	19	1	2	0	0	1	1	0	6	1	40	0	0	3	3	3	3	3	3	3	3	3
1	1	1	0	0	0	1	0	1	0	1	0	0	0	0	1	0	18	1	3	0	0	5	0	0	6	0	60	0	1	2	4	4	1	2	2	4	1	5
0	0	0	1	0	0	1	0	1	0	0	0	0	0	0	0	0	76	0	3	0	0	1	1	0	2	1	100	0	0
0	0	1	0	0	0	1	0	1	0	0	0	0	0	0	0	1	51	1	3	0	0	1	0	0	1	1	100	0	0
0	0	0	0	0	0	0	0	0	0	0	0	0	0	0	1	0	34	1	2	0	0	1	0	0	3	1	100	0	0
1	1	0	1	0	0	0	1	0	0	0	0	0	0	0	0	1	32	1	2	0	0	1	1	0	4	0	100	50	0	1	2	2	1	2	2	2	2	2
0	0	0	0	1	0	0	0	0	0	0	0	0	0	0	1	0	58	1	2	0	0	1	0	0	3	1	85	0	0
1	1	0	1	0	0	0	1	0	0	0	1	0	0	0	0	0	64	1	5	0	0	1	0	0	5	1	100	0	1	3	3	3	3	3	3	3	3	3
1	1	0	0	0	1	1	0	0	0	1	0	1	0	0	0	0	37	1	6	0	0	1	0	0	3	1	85	0	1	4	2	3	1	2	2	2	2	2
0	0	0	0	0	0	0	0	0	0	0	0	0	0	0	1	0	53	0	2	0	0	1	0	0	5	1	100	0	0
1	1	0	0	1	0	1	0	1	0	0	0	0	0	0	1	0	23	1	5	0	0	1	1	0	4	1	100	0	1	1	4	4	1	2	2	2	3	2
0	0	0	0	0	0	0	0	0	0	0	1	0	0	0	0	0	72	0	3	0	0	4	1	0	4	1	86	0	0
1	1	1	0	0	0	0	1	0	0	1	0	0	0	0	1	0	42	1	5	0	0	1	0	1	2	1	36	0	1	2	3	2	1	3	4	4	3	2
0	0	0	0	1	0	0	1	0	0	0	0	0	0	0	1	0	22	0	5	0	0	1	0	0	4	1	50	0	0
0	0	0	1	0	0	0	0	1	0	0	0	0	0	0	1	0	34	1	3	1	0	1	1	0	4	1	80	0	0
0	0	1	0	0	0	0	1	0	0	1	0	0	0	0	1	0	46	0	2	0	0	1	0	0	2	1	85	0	0
0	0	1	0	0	0	1	0	1	0	0	0	0	0	0	1	0	78	1	3	0	0	1	0	0	5	1	50	0	0
0	0	0	0	1	0	0	0	0	0	0	0	0	0	1	0	0	19	1	2	0	0	1	0	0	3	1	98	0	0
0	0	0	0	0	1	1	0	1	0	0	0	0	0	0	1	0	49	1	5	1	0	1	1	0	5	1	80	0	0
0	0	0	0	1	0	1	0	1	0	0	1	0	0	0	0	0	66	1	2	0	0	1	0	1	5	1	90	10	1	2	2	3	3	3	4	4	3	3
0	0	0	0	1	0	0	0	0	0	0	0	0	0	0	0	1	30	0	3	0	0	1	0	0	4	0	70	0	0
0	0	0	0	0	1	0	0	0	0	0	0	0	0	0	0	0	31	0	2	0	0	1	0	0	5	1	50	0	0
1	1	0	0	0	1	0	0	1	0	1	0	0	0	0	0	1	24	1	6	0	0	1	0	0	5	0	100	0	1	3	3	3	3	3	3	3	3	3
1	0	0	0	0	1	0	0	0	0	0	0	0	0	0	0	1	65	0	3	0	0	1	0	0	4	1	90	0	0	3	1	1	3	4	4	3	4	3
1	1	1	0	0	0	1	0	1	0	0	0	0	0	0	0	1	41	0	2	0	0	1	1	0	6	1	75	100	1	1	1	1	1	1	1	1	1	1
1	1	0	0	0	1	0	1	1	0	0	0	1	0	0	0	0	33	1	6	0	1	1	1	0	4	1	90	0	1	1	3	1	1	2	4	1	2	1
0	0	1	0	0	0	1	0	1	0	0	0	0	0	0	0	0	70	1	2	0	0	1	0	0	4	0	85	0	0
1	1	0	0	1	0	0	1	0	0	0	0	0	0	1	0	0	51	1	2	0	0	1	1	0	2	1	40	70	1	1	4	5	1	1	1	1	1	1
0	0	0	1	0	0	0	1	0	0	0	0	0	0	1	0	0	40	0	2	0	0	1	1	0	2	1	80	0	0
1	1	0	0	0	1	1	0	1	0	0	0	0	0	0	0	0	42	1	3	0	0	1	1	0	4	1	45	0	1	5	4	3	1	2	3	2	2	1
0	0	1	0	0	0	1	0	1	0	0	0	0	1	0	0	0	40	1	3	0	0	1	0	0	3	1	95	0	0
0	0	0	0	1	0	0	0	0	0	0	0	0	0	0	0	1	64	0	2	0	0	1	0	0	6	1	100	0	0
1	1	0	0	0	1	1	0	1	0	1	0	0	0	0	0	1	38	0	5	1	0	1	1	0	5	1	50	10	1	2	2	2	2	3	2	2	3	2
0	0	0	0	0	0	0	0	0	0	0	0	0	0	0	0	0	36	0	2	0	0	2	0	0	3	1	80	0	0
0	0	1	0	0	0	0	1	0	0	0	0	0	0	0	0	0	48	1	2	0	0	3	0	0	6	1	80	0	0
1	0	0	0	0	1	1	0	1	0	1	0	0	0	0	0	0	55	1	3	0	0	3	1	0	5	1	80	0	0	1	2	2	2	4	4	4	4	3
1	1	1	0	0	0	0	1	0	0	1	0	0	0	0	0	0	52	0	5	0	0	2	1	0	4	1	100	10	0	3	3	3	3	3	3	3	3	3
0	0	1	0	0	0	0	0	0	0	0	0	0	0	0	0	0	41	1	6	0	0	3	1	0	5	1	90	0	0
0	0	0	1	0	0	0	1	0	0	0	0	0	0	0	0	0	42	1	3	1	0	4	0	1	4	1	90	0	0
0	0	0	0	1	0	0	1	0	0	0	0	0	0	0	0	0	71	0	3	0	0	2	0	0	5	0	90	0	0
1	0	1	0	0	0	0	1	1	0	0	0	0	0	0	0	0	53	0	2	0	0	2	0	0	4	1	100	0	0	3	4	2	2	2	2	2	2	2
0	0	0	0	1	0	0	0	0	0	0	0	0	0	0	0	0	69	1	3	0	0	3	0	0	4	1	100	0	0
1	1	0	0	0	1	1	0	1	0	0	0	0	0	0	0	0	70	1	3	0	0	2	0	0	4	1	50	0	1	4	4	2	2	2	3	3	2	2
0	0	0	0	1	0	0	1	1	0	0	0	0	0	0	0	0	31	1	2	0	0	2	1	0	5	1	50	0	0
0	0	0	0	0	1	0	1	0	0	0	0	0	0	0	0	0	39	0	5	0	1	4	0	1	5	1	65	0	0
0	0	1	0	0	0	1	0	1	0	0	0	0	0	0	0	0	57	1	3	0	0	3	0	0	5	1	95	0	0
0	0	1	0	0	0	0	0	1	0	0	0	0	0	0	0	0	61	1	3	0	0	2	0	0	5	1	90	0	0
0	0	0	0	1	0	0	0	0	0	0	0	0	0	0	0	0	65	0	3	0	0	4	0	0	4	1	100	0	0
0	0	1	0	0	0	0	1	1	0	0	0	0	0	0	0	0	58	0	2	0	0	4	0	0	5	1	85	0	0
0	0	0	0	1	0	0	1	0	0	0	0	0	0	0	0	0	39	1	5	0	0	5	0	1	5	1	90	70	1	5	5	3	1	1	4	2	3	3
1	0	0	1	0	0	0	0	0	0	1	0	0	0	0	0	0	19	1	4	0	0	1	1	0	6	0	55	25	1	2	3	4	1	4	2	1	2	4
0	0	1	0	0	0	0	1	0	0	0	0	0	0	0	0	0	76	0	2	0	0	1	0	0	5	0	90	0	0
1	0	1	0	0	0	0	1	1	0	0	0	0	0	0	0	0	32	1	3	0	0	3	1	0	4	1	60	0	0	3	2	2	4	4	4	4	5	3
0	0	0	1	0	0	0	0	0	0	1	0	0	0	0	0	0	21	0	2	0	0	4	0	0	4	1	55	0	0
0	0	0	0	0	1	1	0	1	0	0	0	0	0	0	0	0	74	1	2	0	0		0	0	0	0	0	0	0
0	0	0	1	0	0	0	1	0	0	1	0	0	1	0	0	0	58	0	6	0	0	4	1	0	6	1	80	0	0
0	0	0	0	1	0	0	0	0	0	0	0	0	1	0	0	0	77	0	3	0	0	2	0	0	4	1	0	0	0
0	0	0	1	0	0	0	0	0	0	0	1	0	0	0	0	0	67	0	6	0	0	2	0	0	5	1	100	0	0
1	0	0	0	1	0	0	0	1	0	0	0	0	0	1	0	0	69	0	5	0	0	2	0	0	4	0	99	50	0
1	0	1	0	0	0	1	0	1	0	0	0	0	0	0	0	0	56	0	3	0	0	4	1	0	5	1	40	0	0
0	0	0	0	0	0	0	0	0	0	0	0	0	0	0	1	0	30	0	4	0	0	3	1	0	4	0	65	0	0
0	0	1	0	0	0	0	1	1	0	0	1	0	0	0	0	0	59	0	5	0	0	5	1	0	4	1	95	0	0
0	0	0	0	1	0	0	1	0	0	1	0	1	0	0	0	0	58	1	2	0	0	5	0	0	4	1	90	0	0
1	1	1	0	0	0	1	0	1	0	0	0	0	0	0	1	0	23	1	6	0	0	6	0	1	6	1	100	0	1	1	2	2	1	5	3	3	3	3
0	0	0	0	1	0	0	0	0	0	0	1	0	0	0	0	0	71	0	5	0	0	6	0	0	5	1	100	0	0
1	1	1	0	0	0	0	1	1	0	0	0	0	0	0	1	0	53	1	4	0	0	4	1	0	4	1	81	5	1	2	2	2	2	2	2	2	2	2
0	0	0	1	0	0	0	1	0	0	0	0	0	0	0	0	1	40	1	1	1	0	4	0	0	4	1	90	0	0
1	1	1	0	0	0	0	1	0	0	0	1	0	0	0	0	0	24	0	5	0	0	3	1	0	5	1	100	0	0	1	3	3	4	3	3	3	3	3
0	0	0	0	0	0	0	0	0	0	0	0	0	0	0	1	0	40	0	2	1	1	4	0	0	4	0	85	0	0
0	0	0	0	1	0	0	0	0	0	0	0	0	0	0	0	1	55	0	5	0	0	2	0	0	5	1	100	1	1	1	3	5	5	3	3	4	4	5
0	0	0	0	1	0	0	1	0	0	0	0	0	1	0	0	0	68	0	3	0	0	4	1	0	4	1	95	0	0
1	0	0	0	0	0	0	0	0	0	1	0	0	0	0	1	0	39	1	6	0	1	6	0	1	4	1	80	0	0	1	2	1	3	4	4	3	4	5
0	0	0	0	0	0	0	0	0	0	0	0	0	0	0	1	0	54	1	3	0	0	4	1	0	5	1	90	0	0
0	0	0	1	0	0	0	1	0	0	0	0	0	0	0	1	0	41	0	6	0	0	6	0	1	4	1	100	0	0
0	0	0	0	0	0	0	0	0	0	0	0	0	0	0	1	0	40	1	4	0	1	5	0	0	4	1	100	0	0
0	0	0	0	1	0	0	1	1	0	0	0	0	0	0	1	0	46	1	3	0	0	1	0	0	4	1	55	0	0
0	0	1	0	0	0	1	0	1	0	0	0	0	0	1	0	0	63	0	5	0	0	4	0	0	4	1	70	10	1	3	4	3	2	2	2	2	2	2
1	0	0	0	1	0	1	0	1	0	1	1	0	0	0	0	0	36	1	5	0	0	4	0	0	4	1	95	0	0	3	2	1	3	3	3	4	4	2
1	0	0	0	1	0	1	0	1	0	0	0	0	0	0	1	0	29	1	5	0	0	4	0	0	5	0	50	60	0	1	2	3	1	3	3	3	2	3
1	1	1	0	0	0	1	0	1	0	0	0	0	0	0	1	0	27	0	5	0	0	2	1	0	6	1	60	30	1	5	2	2	2	2	1	1	1	1
0	0	1	0	0	0	1	0	1	0	0	0	0	0	0	1	0	67	0	1	0	0	2	0	0	2	1	60	95	1	1	5	5	1	1	3	1	1	5
0	0	0	0	0	0	0	0	0	0	0	0	0	0	0	1	0	36	0	2	0	0	1	0	1	1	1	100	0	0
1	0	0	0	1	0	0	1	0	0	0	0	0	0	0	1	0	52	0	5	1	0	4	1	0	4	1	80	0	1	1	4	4	1	1	1	1	4	1
1	0	0	0	0	1	0	1	0	0	0	0	1	0	0	0	0	28	1	4	0	0	3	1	0	5	1	90	1	0	4	1	1	3	4	4	4	5	4
0	0	0	0	0	1	0	0	0	0	1	0	0	0	0	1	0	63	0	6	0	0	6	0	1	5	1	95	0	0
0	0	0	0	0	1	0	0	0	0	0	0	0	0	0	1	0	57	0	5	0	0	6	1	0	5	1	100	0	0
0	0	0	0	1	0	0	0	0	0	1	0	0	1	0	0	0	22	1	5	0	0	3	0	0	5	1	65	0	0
1	0	1	0	0	0	1	0	1	0	1	0	0	0	0	1	0	34	0	6	1	1	5	0	0	5	1	60	0	0	4	2	2	1	4	4	3	4	3
0	0	0	0	1	0	0	0	0	0	0	1	0	0	0	0	0	37	1	5	0	0	3	0	0	5	1	90	0	0
1	0	0	0	0	1	0	1	1	0	0	0	0	0	0	1	0	25	0	5	0	0	6	1	0	4	1	40	0	0	4	2	1	1	2	3	4	3	2
0	0	0	0	1	0	1	0	1	0	0	0	1	0	0	0	0	37	0	6	0	1	6	0	0	4	1	70	0	0
0	0	0	1	0	0	0	0	0	0	0	0	1	0	0	0	0	39	1	5	0	0	3	1	0	4	1	60	0	0
0	0	1	0	0	0	1	0	1	0	0	0	0	0	0	1	0	47	1	5	0	0	6	0	1	4	1	80	0	0
0	0	0	0	1	0	0	1	1	0	0	0	0	0	0	1	0	30	1	5	1	0	5	0	1	3	1	90	75	0	3	2	4	4	1	1	4	1	3
1	1	1	0	0	0	1	0	1	0	0	0	1	0	0	0	0	39	0	5	1	0	3	0	0	4	1	80	0	1	3	2	2	1	3	3	1	3	2
1	1	0	0	0	1	0	1	0	0	1	1	0	0	0	0	0	60	0	5	0	0	4	1	0	5	1	30	10	1	1	1	5	3	3	1	1	3	4
0	0	0	1	0	0	0	1	0	0	0	0	0	0	0	0	1	58	0	3	0	0	2	0	0	5	1	60	0	0
0	0	1	0	0	0	0	1	1	0	1	0	0	0	0	1	0	53	1	2	0	0	2	0	0	4	0	75	0	0
1	1	1	0	0	0	0	0	1	0	1	0	0	0	0	1	0	42	1	5	0	0	5	0	0	5	0	85	60	1	1	2	3	1	2	2	2	2	2
1	0	1	0	0	0	0	1	0	0	1	0	1	0	0	0	0	40	0	5	0	0	4	1	0	4	1	60	0	1	2	3	3	2	2	3	1	3	3
1	1	0	1	0	0	1	0	1	0	1	1	0	0	0	0	0	22	1	5	0	0	2	1	0	5	1	25	50	0	3	2	2	3	2	2	2	2	3
0	0	0	0	0	1	1	0	1	0	0	1	0	0	0	0	0	65	0	3	0	0	5	0	0	4	1	80	0	0
0	0	0	1	0	0	0	1	0	0	0	0	1	0	0	0	0	41	1	2	1	0	1	1	0	4	1	90	0	0
0	0	0	0	0	1	1	0	0	0	0	0	0	0	0	0	0	70	1	3	0	0	3	0	0	4	1	100	0	0
1	1	0	0	0	1	0	1	1	0	0	0	0	0	0	1	0	30	0	4	0	0	3	0	0	3	1	40	0	1	2	4	2	2	2	3	3	4	2
0	0	0	1	0	0	0	1	0	0	0	0	0	0	0	0	1	66	0	3	0	0	3	0	0	4	1	80	0	0
0	0	0	0	0	1	1	0	1	0	0	0	1	0	0	0	0	49	0	3	1	0	6	0	0	4	1	90	0	0
1	1	0	0	1	0	0	1	0	0	0	1	0	0	0	0	0	40	0	2	0	0	3	0	0	4	1	60	50	1	2	2	2	3	3	2	1	2	3
0	0	0	0	1	0	0	1	0	0	1	1	0	0	0	0	0	37	1	5	1	0	6	0	1	5	1	95	0	0
0	0	0	0	0	0	0	0	0	0	0	0	0	1	0	0	0	58	1	2	0	0	2	0	0	4	1	85	0	0
0	0	0	0	1	0	0	0	0	0	0	0	0	0	0	1	0	34	0	6	0	0	4	1	0	5	1	100	0	0
